# Supplementary material for: Music during anaerobic exercise in physically active adults: task-dependent evidence for repetition performance and affective valence, with uncertain maximal-performance effects
Source: Front Sports Act Living. 2026 Jul 8;8:1849596. doi: 10.3389/fspor.2026.1849596 (PMC13388559; doi:10.3389/fspor.2026.1849596)
Supplement: Supplementary file 2 [file Table2.xlsx]

## Sheet: S0_overview
item	value	notes
Candidate effect-size rows	288	Rows after cleaned effect-size preparation and eligibility checking.
Primary RVE rows	113	Rows used for the primary three-level/RVE analyses.
Secondary/sensitivity rows	61	Rows retained for secondary or sensitivity interpretation.
Excluded from primary rows	114	Rows not used in primary analyses after audit.
One-effect-per-study rows	52	Rows used for one-effect-size-per-study sensitivity analyses.
Primary RVE independent studies	21	Study count in the primary RVE dataset.
Primary RVE high-risk studies	4	High-risk studies in the RoB2-mapped primary RVE dataset.
Generated	2026-06-09	Workbook generation date.

## Sheet: S1_audit_by_outcome
outcome_key	candidate_rows	include_rve_primary_rows	secondary_or_sensitivity_rows	excluded_primary_rows	one_effect_recommended_rows	primary_rve_studies
enjoyment_score	5	3	0	2	2	2
fatigue_index	10	6	2	2	3	3
feeling_scale	12	7	0	5	5	5
heart_rate	48	18	22	8	6	6
mean_power	13	7	6	0	4	4
motivation	5	3	0	2	3	3
peak_power	7	5	2	0	3	3
repetitions	28	15	3	10	6	6
rpe	58	24	20	14	13	13
time	22	12	6	4	4	4
velocity	29	13	0	16	3	3

## Sheet: S2_exclusion_reasons
audit_exclusion_reason	rows	studies
Not in primary outcome/unit set after unit and construct filtering	51	12
Task/design outside acute anaerobic music-during-exercise primary question	18	2
Music delivered during warm-up only, not during exercise task	12	1
Non-separable co-intervention for primary comparison	12	1
Wrong intervention: comparison arm is knowledge of results without music	12	1
Discomfort rating should not be pooled with RPE	2	1
Possible source/timepoint mismatch requiring manual check	2	1
Pre-exercise/baseline measure; not prioritized for acute post-task effect	2	1
Suspicious count-scale value; likely not a repetitions outcome and requires source correction	2	1
Missing mean, SD, or sample size required for effect-size calculation	1	1

## Sheet: S3_audit_row_summary
outcome_key	candidate_rows	primary_rve_rows	secondary_or_sensitivity_rows	excluded_primary_rows	one_effect_recommended_rows
1rm_leg_press	3	0	0	3	0
400_m_time	2	0	0	2	0
affective_response	2	0	0	2	0
arousal	2	0	0	2	0
attention	2	0	0	2	0
attitudes_towards_sit	1	0	0	1	0
enjoyment_score	5	3	0	2	2
fatigue_index	10	6	2	2	3
fatigue_postexercise	1	0	0	1	0
feeling_scale	12	7	0	5	5
felt_arousal_scale	1	0	0	1	0
heart_rate	50	18	22	10	6
intentions_towards_sit	1	0	0	1	0
lactate	4	0	0	4	0
mean_power	14	7	6	1	4
motivation	5	3	0	2	3
peak_power	10	5	2	3	3
pleasantness	2	0	0	2	0
remembered_pleasantness	2	0	0	2	0
remembered_pleasure	2	0	0	2	0
repetitions	46	15	3	28	6
rpe	58	24	20	14	13
tension_postexercise	1	0	0	1	0
time	22	12	6	4	4
velocity	29	13	0	16	3
vigor_postexercise	1	0	0	1	0

## Sheet: S4_primary_RVE_dataset
Study_ID	File	Citation	Outcome_domain	Outcome_standardized	Outcome_original	Music_arm	Comparator_arm	Mean_music	SD_music	N_music	Mean_comparator	SD_comparator	N_comparator	Unit	Direction_for_benefit	Timepoint	Paired_design	Directly_effect_size_ready	Within_person_correlation_reported	Design	Exactness	Source	Meta_note	outcome_key	effect_metric	paired_design	design	study_id	Year	Title	exercise_protocol	Music_conditions	Design_study	task_type	intensity_category	music_selection	preference	tempo_BPM	tempo_category	genre	volume	familiarity	timing	delivery_mode	synchronous_or_asynchronous	comparator	reporting_quality	unit_clean	analysis_include
1	1.pdf	Kasai & Ando, 2025	Fatigue	Rpe	RPE	Familiar-language motivational music (FM)	No music (Con)	15.97	0.47	14	15.9	0.5	14	scale score	Lower better	Post-test	Yes	No - within-subject study; need assumed or reported within-person correlation	No	Within-subject crossover	Recovered from abbreviated row in uploaded extraction workbook; verify against source PDF	1.pdf; p.1,10-11	Partial - need paired data/correlation | Within-subject crossover. Exact mean±SD reported in abstract.	rpe	SMD	TRUE	Within-subject crossover	Kasai_2025	2025	Effects of Familiar Language Lyrics in Self-Selected Motivational Music on Sprint Performance and Psychophysiological Responses	Cycling / maximal pedaling; High	Familiar-language lyrics vs unfamiliar-language lyrics vs no music	Within-subject crossover	maximal_short_duration	maximal	researcher_selected_or_fixed	not_reported		not_reported			reported_in_arm_text	not_reported_in_arm			No music (Con)	pending_manual_coding	scale score	TRUE
2	2.pdf	Cavaggioni et al., 2025	Performance	Power max	Maximum power	Preferred music	No music	652.5	203	18	654.6	179	18	W	Higher better	Post-test	Yes	No - within-subject study; need assumed or reported within-person correlation	No	Within-subject repeated measures	Exact mean±SD from uploaded extraction workbook	2.pdf; p.4	Partial - need paired data/correlation | Within-subject RAST test; participants listened continuously during sprint test.	peak_power	MD	TRUE	Within-subject repeated measures	Cavaggioni_2025	2025	Effects of music listening on anaerobic performance and motivation in healthy young adults	RAST running repeated sprint; High	Preferred music vs no music	Within-subject repeated measures	repeated_effort_interval	repeated_effort	self_selected_or_preferred	preferred_or_self_selected		not_reported				not_reported_in_arm			No music	pending_manual_coding	w	TRUE
2	2.pdf	Cavaggioni et al., 2025	Performance	Mean power	Mean power	Preferred music	No music	536	142	18	541.9	140	18	W	Higher better	Post-test	Yes	No - within-subject study; need assumed or reported within-person correlation	No	Within-subject repeated measures	Exact mean±SD from uploaded extraction workbook	2.pdf; p.4	Partial - need paired data/correlation | Within-subject RAST test; participants listened continuously during sprint test.	mean_power	MD	TRUE	Within-subject repeated measures	Cavaggioni_2025	2025	Effects of music listening on anaerobic performance and motivation in healthy young adults	RAST running repeated sprint; High	Preferred music vs no music	Within-subject repeated measures	repeated_effort_interval	repeated_effort	self_selected_or_preferred	preferred_or_self_selected		not_reported				not_reported_in_arm			No music	pending_manual_coding	w	TRUE
2	2.pdf	Cavaggioni et al., 2025	Fatigue	Rpe	RPE	Preferred music	No music	15.2	1.6	18	15.4	1.7	18	scale score	Lower better	Post-test	Yes	No - within-subject study; need assumed or reported within-person correlation	No	Within-subject repeated measures	Exact mean±SD from uploaded extraction workbook	2.pdf; p.4	Partial - need paired data/correlation | Within-subject RAST test; participants listened continuously during sprint test.	rpe	SMD	TRUE	Within-subject repeated measures	Cavaggioni_2025	2025	Effects of music listening on anaerobic performance and motivation in healthy young adults	RAST running repeated sprint; High	Preferred music vs no music	Within-subject repeated measures	repeated_effort_interval	repeated_effort	self_selected_or_preferred	preferred_or_self_selected		not_reported				not_reported_in_arm			No music	pending_manual_coding	scale score	TRUE
2	2.pdf	Cavaggioni et al., 2025	Affective	Motivation	Motivation	Preferred music	No music	7.9	0.9	18	6.4	1.1	18	VAS / score	Higher better	Post-test	Yes	No - within-subject study; need assumed or reported within-person correlation	No	Within-subject repeated measures	Exact mean±SD from uploaded extraction workbook	2.pdf; p.4	Partial - need paired data/correlation | Within-subject RAST test; participants listened continuously during sprint test.	motivation	SMD	TRUE	Within-subject repeated measures	Cavaggioni_2025	2025	Effects of music listening on anaerobic performance and motivation in healthy young adults	RAST running repeated sprint; High	Preferred music vs no music	Within-subject repeated measures	repeated_effort_interval	repeated_effort	self_selected_or_preferred	preferred_or_self_selected		not_reported				not_reported_in_arm			No music	pending_manual_coding	vas / score	TRUE
3	3.pdf	Greco et al., 2022	Fatigue	Fatigue index	fatigue index	Self-selected music (SSM)	Control condition (CC)	15.66	7.54	26	15.76	5.34	26	% or score	Lower better	Endurance test	Yes	No - within-subject study; need assumed or reported within-person correlation	No	Within-subject repeated measures	Recovered from abbreviated row in uploaded extraction workbook; verify against source PDF	3.pdf; p.8	Partial - need paired data/correlation | Single-leg isometric leg extension.	fatigue_index	MD	TRUE	Within-subject repeated measures	Greco_2022	2022	Effects of self-selected versus motivational music on lower limb muscle strength and affective state in middle-aged adults	Single-leg isometric leg extension; Maximal and endurance strength	Self-selected music vs motivational music vs control	Within-subject repeated measures	isometric_endurance_like	isometric_endurance	self_selected_or_preferred	preferred_or_self_selected		not_reported				not_reported_in_arm			Control condition (CC)	pending_manual_coding	% or score	TRUE
3	3.pdf	Greco et al., 2022	Fatigue	Fatigue index	fatigue index	Self-selected music (SSM)	Motivational music (MM)	15.66	7.54	26	13.55	6.83	26	% or score	Lower better	Endurance test	Yes	No - within-subject study; need assumed or reported within-person correlation	No	Within-subject repeated measures	Recovered from abbreviated row in uploaded extraction workbook; verify against source PDF	3.pdf; p.8	Partial - need paired data/correlation | Single-leg isometric leg extension.	fatigue_index	MD	TRUE	Within-subject repeated measures	Greco_2022	2022	Effects of self-selected versus motivational music on lower limb muscle strength and affective state in middle-aged adults	Single-leg isometric leg extension; Maximal and endurance strength	Self-selected music vs motivational music vs control	Within-subject repeated measures	isometric_endurance_like	isometric_endurance	self_selected_or_preferred	preferred_or_self_selected		not_reported				not_reported_in_arm			Motivational music (MM)	pending_manual_coding	% or score	TRUE
3	3.pdf	Greco et al., 2022	Fatigue	Rpe	RPE	Self-selected music (SSM)	Control condition (CC)	3	151	26	3.04	1.59	26	scale score	Lower better	Endurance test	Yes	Check required - verify source value	No	Within-subject repeated measures	Possible value issue in uploaded extraction workbook; verify against source PDF	3.pdf; p.8	Partial - need paired data/correlation | Single-leg isometric leg extension. | One or more scale values appear implausible as entered in the source workbook.	rpe	SMD	TRUE	Within-subject repeated measures	Greco_2022	2022	Effects of self-selected versus motivational music on lower limb muscle strength and affective state in middle-aged adults	Single-leg isometric leg extension; Maximal and endurance strength	Self-selected music vs motivational music vs control	Within-subject repeated measures	isometric_endurance_like	isometric_endurance	self_selected_or_preferred	preferred_or_self_selected		not_reported				not_reported_in_arm			Control condition (CC)	pending_manual_coding	scale score	TRUE
3	3.pdf	Greco et al., 2022	Fatigue	Rpe	RPE	Self-selected music (SSM)	Motivational music (MM)	3	1.51	26	3	1.51	26	scale score	Lower better	Endurance test	Yes	No - within-subject study; need assumed or reported within-person correlation	No	Within-subject repeated measures	Recovered from abbreviated row in uploaded extraction workbook; verify against source PDF	3.pdf; p.8	Partial - need paired data/correlation | Single-leg isometric leg extension.	rpe	SMD	TRUE	Within-subject repeated measures	Greco_2022	2022	Effects of self-selected versus motivational music on lower limb muscle strength and affective state in middle-aged adults	Single-leg isometric leg extension; Maximal and endurance strength	Self-selected music vs motivational music vs control	Within-subject repeated measures	isometric_endurance_like	isometric_endurance	self_selected_or_preferred	preferred_or_self_selected		not_reported				not_reported_in_arm			Motivational music (MM)	pending_manual_coding	scale score	TRUE
3	3.pdf	Greco et al., 2022	Affective	Feeling Scale	fs	Self-selected music (SSM)	Control condition (CC)	4	1.01	26	3	0.66	26	scale score	Higher better	Endurance test	Yes	No - within-subject study; need assumed or reported within-person correlation	No	Within-subject repeated measures	Recovered from abbreviated row in uploaded extraction workbook; verify against source PDF	3.pdf; p.8	Partial - need paired data/correlation | Single-leg isometric leg extension.	feeling_scale	MD	TRUE	Within-subject repeated measures	Greco_2022	2022	Effects of self-selected versus motivational music on lower limb muscle strength and affective state in middle-aged adults	Single-leg isometric leg extension; Maximal and endurance strength	Self-selected music vs motivational music vs control	Within-subject repeated measures	isometric_endurance_like	isometric_endurance	self_selected_or_preferred	preferred_or_self_selected		not_reported				not_reported_in_arm			Control condition (CC)	pending_manual_coding	scale score	TRUE
3	3.pdf	Greco et al., 2022	Affective	Feeling Scale	fs	Self-selected music (SSM)	Motivational music (MM)	4	1.01	26	3	0.66	26	scale score	Higher better	Endurance test	Yes	No - within-subject study; need assumed or reported within-person correlation	No	Within-subject repeated measures	Recovered from abbreviated row in uploaded extraction workbook; verify against source PDF	3.pdf; p.8	Partial - need paired data/correlation | Single-leg isometric leg extension.	feeling_scale	MD	TRUE	Within-subject repeated measures	Greco_2022	2022	Effects of self-selected versus motivational music on lower limb muscle strength and affective state in middle-aged adults	Single-leg isometric leg extension; Maximal and endurance strength	Self-selected music vs motivational music vs control	Within-subject repeated measures	isometric_endurance_like	isometric_endurance	self_selected_or_preferred	preferred_or_self_selected		not_reported				not_reported_in_arm			Motivational music (MM)	pending_manual_coding	scale score	TRUE
4	4.pdf	Miras-Moreno et al., 2025	Performance	Velocity	Average velocity (m/s)	Music	Control	0.58	0.08	15	0.55	0.05	15	m/s	Higher better	Set 1	Yes	No - within-subject study; need assumed or reported within-person correlation	No	Within-subject repeated measures	Exact mean±SD from uploaded extraction workbook	4.pdf; p.5	Partial - need paired data/correlation | Set-specific repeated measure; not independent across sets.	velocity	MD	TRUE	Within-subject repeated measures	Miras_Moreno_2025	2025	Impact of Augmented Feedback and Music During the Bench Press Resistance Exercise	Bench press resistance exercise; 70% 1RM with 20% velocity loss	Music, KR, KR+music, or control	Within-subject repeated measures	repetition_resistance	resistance_repetition	music_unspecified	not_reported		not_reported				not_reported_in_arm			Control	pending_manual_coding	m/s	TRUE
4	4.pdf	Miras-Moreno et al., 2025	Performance	Velocity	Average velocity (m/s)	Music	Control	0.58	0.08	15	0.55	0.05	15	m/s	Higher better	Set 2	Yes	No - within-subject study; need assumed or reported within-person correlation	No	Within-subject repeated measures	Exact mean±SD from uploaded extraction workbook	4.pdf; p.5	Partial - need paired data/correlation | Set-specific repeated measure; not independent across sets.	velocity	MD	TRUE	Within-subject repeated measures	Miras_Moreno_2025	2025	Impact of Augmented Feedback and Music During the Bench Press Resistance Exercise	Bench press resistance exercise; 70% 1RM with 20% velocity loss	Music, KR, KR+music, or control	Within-subject repeated measures	repetition_resistance	resistance_repetition	music_unspecified	not_reported		not_reported				not_reported_in_arm			Control	pending_manual_coding	m/s	TRUE
4	4.pdf	Miras-Moreno et al., 2025	Performance	Velocity	Average velocity (m/s)	Music	Control	0.59	0.09	15	0.53	0.04	15	m/s	Higher better	Set 3	Yes	No - within-subject study; need assumed or reported within-person correlation	No	Within-subject repeated measures	Exact mean±SD from uploaded extraction workbook	4.pdf; p.5	Partial - need paired data/correlation | Set-specific repeated measure; not independent across sets.	velocity	MD	TRUE	Within-subject repeated measures	Miras_Moreno_2025	2025	Impact of Augmented Feedback and Music During the Bench Press Resistance Exercise	Bench press resistance exercise; 70% 1RM with 20% velocity loss	Music, KR, KR+music, or control	Within-subject repeated measures	repetition_resistance	resistance_repetition	music_unspecified	not_reported		not_reported				not_reported_in_arm			Control	pending_manual_coding	m/s	TRUE
4	4.pdf	Miras-Moreno et al., 2025	Performance	Velocity	Average velocity (m/s)	Music	Control	0.59	0.06	15	0.53	0.06	15	m/s	Higher better	Set 4	Yes	No - within-subject study; need assumed or reported within-person correlation	No	Within-subject repeated measures	Exact mean±SD from uploaded extraction workbook	4.pdf; p.5	Partial - need paired data/correlation | Set-specific repeated measure; not independent across sets.	velocity	MD	TRUE	Within-subject repeated measures	Miras_Moreno_2025	2025	Impact of Augmented Feedback and Music During the Bench Press Resistance Exercise	Bench press resistance exercise; 70% 1RM with 20% velocity loss	Music, KR, KR+music, or control	Within-subject repeated measures	repetition_resistance	resistance_repetition	music_unspecified	not_reported		not_reported				not_reported_in_arm			Control	pending_manual_coding	m/s	TRUE
4	4.pdf	Miras-Moreno et al., 2025	Performance	Velocity	Fastest velocity (m/s)	Music	Control	0.63	0.08	15	0.62	0.06	15	m/s	Higher better	Set 1	Yes	No - within-subject study; need assumed or reported within-person correlation	No	Within-subject repeated measures	Exact mean±SD from uploaded extraction workbook	4.pdf; p.5	Partial - need paired data/correlation | Set-specific repeated measure; not independent across sets.	velocity	MD	TRUE	Within-subject repeated measures	Miras_Moreno_2025	2025	Impact of Augmented Feedback and Music During the Bench Press Resistance Exercise	Bench press resistance exercise; 70% 1RM with 20% velocity loss	Music, KR, KR+music, or control	Within-subject repeated measures	repetition_resistance	resistance_repetition	music_unspecified	not_reported		not_reported				not_reported_in_arm			Control	pending_manual_coding	m/s	TRUE
4	4.pdf	Miras-Moreno et al., 2025	Performance	Velocity	Fastest velocity (m/s)	Music	Control	0.65	0.09	15	0.62	0.06	15	m/s	Higher better	Set 2	Yes	No - within-subject study; need assumed or reported within-person correlation	No	Within-subject repeated measures	Exact mean±SD from uploaded extraction workbook	4.pdf; p.5	Partial - need paired data/correlation | Set-specific repeated measure; not independent across sets.	velocity	MD	TRUE	Within-subject repeated measures	Miras_Moreno_2025	2025	Impact of Augmented Feedback and Music During the Bench Press Resistance Exercise	Bench press resistance exercise; 70% 1RM with 20% velocity loss	Music, KR, KR+music, or control	Within-subject repeated measures	repetition_resistance	resistance_repetition	music_unspecified	not_reported		not_reported				not_reported_in_arm			Control	pending_manual_coding	m/s	TRUE
4	4.pdf	Miras-Moreno et al., 2025	Performance	Velocity	Fastest velocity (m/s)	Music	Control	0.64	0.1	15	0.59	0.05	15	m/s	Higher better	Set 3	Yes	No - within-subject study; need assumed or reported within-person correlation	No	Within-subject repeated measures	Exact mean±SD from uploaded extraction workbook	4.pdf; p.5	Partial - need paired data/correlation | Set-specific repeated measure; not independent across sets.	velocity	MD	TRUE	Within-subject repeated measures	Miras_Moreno_2025	2025	Impact of Augmented Feedback and Music During the Bench Press Resistance Exercise	Bench press resistance exercise; 70% 1RM with 20% velocity loss	Music, KR, KR+music, or control	Within-subject repeated measures	repetition_resistance	resistance_repetition	music_unspecified	not_reported		not_reported				not_reported_in_arm			Control	pending_manual_coding	m/s	TRUE
4	4.pdf	Miras-Moreno et al., 2025	Performance	Velocity	Fastest velocity (m/s)	Music	Control	0.65	0.06	15	0.6	0.06	15	m/s	Higher better	Set 4	Yes	No - within-subject study; need assumed or reported within-person correlation	No	Within-subject repeated measures	Exact mean±SD from uploaded extraction workbook	4.pdf; p.5	Partial - need paired data/correlation | Set-specific repeated measure; not independent across sets.	velocity	MD	TRUE	Within-subject repeated measures	Miras_Moreno_2025	2025	Impact of Augmented Feedback and Music During the Bench Press Resistance Exercise	Bench press resistance exercise; 70% 1RM with 20% velocity loss	Music, KR, KR+music, or control	Within-subject repeated measures	repetition_resistance	resistance_repetition	music_unspecified	not_reported		not_reported				not_reported_in_arm			Control	pending_manual_coding	m/s	TRUE
4	4.pdf	Miras-Moreno et al., 2025	Performance	Repetitions	Number of repetitions	Music	Control	8.9	2.1	15	7.7	1.8	15	count	Higher better	Set 1	Yes	No - within-subject study; need assumed or reported within-person correlation	No	Within-subject repeated measures	Exact mean±SD from uploaded extraction workbook	4.pdf; p.5	Partial - need paired data/correlation | Set-specific repeated measure; not independent across sets.	repetitions	SMD	TRUE	Within-subject repeated measures	Miras_Moreno_2025	2025	Impact of Augmented Feedback and Music During the Bench Press Resistance Exercise	Bench press resistance exercise; 70% 1RM with 20% velocity loss	Music, KR, KR+music, or control	Within-subject repeated measures	repetition_resistance	resistance_repetition	music_unspecified	not_reported		not_reported				not_reported_in_arm			Control	pending_manual_coding	count	TRUE
4	4.pdf	Miras-Moreno et al., 2025	Performance	Repetitions	Number of repetitions	Music	Control	8.9	1.8	15	7.7	2.7	15	count	Higher better	Set 2	Yes	No - within-subject study; need assumed or reported within-person correlation	No	Within-subject repeated measures	Exact mean±SD from uploaded extraction workbook	4.pdf; p.5	Partial - need paired data/correlation | Set-specific repeated measure; not independent across sets.	repetitions	SMD	TRUE	Within-subject repeated measures	Miras_Moreno_2025	2025	Impact of Augmented Feedback and Music During the Bench Press Resistance Exercise	Bench press resistance exercise; 70% 1RM with 20% velocity loss	Music, KR, KR+music, or control	Within-subject repeated measures	repetition_resistance	resistance_repetition	music_unspecified	not_reported		not_reported				not_reported_in_arm			Control	pending_manual_coding	count	TRUE
4	4.pdf	Miras-Moreno et al., 2025	Performance	Repetitions	Number of repetitions	Music	Control	9.1	2.6	15	7.1	2.3	15	count	Higher better	Set 3	Yes	No - within-subject study; need assumed or reported within-person correlation	No	Within-subject repeated measures	Exact mean±SD from uploaded extraction workbook	4.pdf; p.5	Partial - need paired data/correlation | Set-specific repeated measure; not independent across sets.	repetitions	SMD	TRUE	Within-subject repeated measures	Miras_Moreno_2025	2025	Impact of Augmented Feedback and Music During the Bench Press Resistance Exercise	Bench press resistance exercise; 70% 1RM with 20% velocity loss	Music, KR, KR+music, or control	Within-subject repeated measures	repetition_resistance	resistance_repetition	music_unspecified	not_reported		not_reported				not_reported_in_arm			Control	pending_manual_coding	count	TRUE
4	4.pdf	Miras-Moreno et al., 2025	Performance	Repetitions	Number of repetitions	Music	Control	8.5	1.7	15	7.1	1.9	15	count	Higher better	Set 4	Yes	No - within-subject study; need assumed or reported within-person correlation	No	Within-subject repeated measures	Exact mean±SD from uploaded extraction workbook	4.pdf; p.5	Partial - need paired data/correlation | Set-specific repeated measure; not independent across sets.	repetitions	SMD	TRUE	Within-subject repeated measures	Miras_Moreno_2025	2025	Impact of Augmented Feedback and Music During the Bench Press Resistance Exercise	Bench press resistance exercise; 70% 1RM with 20% velocity loss	Music, KR, KR+music, or control	Within-subject repeated measures	repetition_resistance	resistance_repetition	music_unspecified	not_reported		not_reported				not_reported_in_arm			Control	pending_manual_coding	count	TRUE
4	4.pdf	Miras-Moreno et al., 2025	Fatigue	Rpe	RPE	Music	Control	6	1.64	15	6	1.64	15	scale score	Lower better	Set 4	Yes	No - within-subject study; need assumed or reported within-person correlation	No	Within-subject repeated measures	Recovered from abbreviated row in uploaded extraction workbook; verify against source PDF	4.pdf; p.5	Partial - need paired data/correlation | Set-specific repeated measure; not independent across sets.	rpe	SMD	TRUE	Within-subject repeated measures	Miras_Moreno_2025	2025	Impact of Augmented Feedback and Music During the Bench Press Resistance Exercise	Bench press resistance exercise; 70% 1RM with 20% velocity loss	Music, KR, KR+music, or control	Within-subject repeated measures	repetition_resistance	resistance_repetition	music_unspecified	not_reported		not_reported				not_reported_in_arm			Control	pending_manual_coding	scale score	TRUE
4	4.pdf	Miras-Moreno et al., 2025	Affective	Feeling Scale	Feeling scale (AU)	Music	Control	3.5	0.82	15	2.75	0.41	15	scale score	Higher better	Set 4	Yes	No - within-subject study; need assumed or reported within-person correlation	No	Within-subject repeated measures	Recovered from abbreviated row in uploaded extraction workbook; verify against source PDF	4.pdf; p.5	Partial - need paired data/correlation | Set-specific repeated measure; not independent across sets.	feeling_scale	MD	TRUE	Within-subject repeated measures	Miras_Moreno_2025	2025	Impact of Augmented Feedback and Music During the Bench Press Resistance Exercise	Bench press resistance exercise; 70% 1RM with 20% velocity loss	Music, KR, KR+music, or control	Within-subject repeated measures	repetition_resistance	resistance_repetition	music_unspecified	not_reported		not_reported				not_reported_in_arm			Control	pending_manual_coding	scale score	TRUE
5	5.pdf	Jebabli et al., 2023	Performance	Time	FT (s)	Preferred music during test	No music	3.28	0.17	19	3.39	0.19	19	s	Lower better	Set 1	Yes	No - within-subject study; need assumed or reported within-person correlation	No	Randomized crossover	Exact mean±SD from uploaded extraction workbook	5.pdf; p.4-6	Partial - need paired data/correlation | Randomized crossover RSS test.	time	MD	TRUE	Randomized crossover	Jebabli_2023	2023	Listening to music during a repeated sprint test improves performance and psychophysiological responses in healthy and physically active male adults	Repeated sprint sets (2x5x20 m); High	Preferred music during test or during warm-up vs no music	Randomized crossover	repeated_effort_interval	repeated_effort	self_selected_or_preferred	preferred_or_self_selected		not_reported				not_reported_in_arm			No music	pending_manual_coding	s	TRUE
5	5.pdf	Jebabli et al., 2023	Performance	Time	FT (s)	Preferred music during test	No music	3.44	0.16	19	3.53	0.13	19	s	Lower better	Set 2	Yes	No - within-subject study; need assumed or reported within-person correlation	No	Randomized crossover	Exact mean±SD from uploaded extraction workbook	5.pdf; p.4-6	Partial - need paired data/correlation | Randomized crossover RSS test.	time	MD	TRUE	Randomized crossover	Jebabli_2023	2023	Listening to music during a repeated sprint test improves performance and psychophysiological responses in healthy and physically active male adults	Repeated sprint sets (2x5x20 m); High	Preferred music during test or during warm-up vs no music	Randomized crossover	repeated_effort_interval	repeated_effort	self_selected_or_preferred	preferred_or_self_selected		not_reported				not_reported_in_arm			No music	pending_manual_coding	s	TRUE
5	5.pdf	Jebabli et al., 2023	Performance	Time	TSS (s)	Preferred music during test	No music	17.08	0.81	19	17.84	0.79	19	s	Lower better	Set 1	Yes	No - within-subject study; need assumed or reported within-person correlation	No	Randomized crossover	Exact mean±SD from uploaded extraction workbook	5.pdf; p.4-6	Partial - need paired data/correlation | Randomized crossover RSS test.	time	MD	TRUE	Randomized crossover	Jebabli_2023	2023	Listening to music during a repeated sprint test improves performance and psychophysiological responses in healthy and physically active male adults	Repeated sprint sets (2x5x20 m); High	Preferred music during test or during warm-up vs no music	Randomized crossover	repeated_effort_interval	repeated_effort	self_selected_or_preferred	preferred_or_self_selected		not_reported				not_reported_in_arm			No music	pending_manual_coding	s	TRUE
5	5.pdf	Jebabli et al., 2023	Performance	Time	TSS (s)	Preferred music during test	No music	17.73	0.8	19	18.25	0.79	19	s	Lower better	Set 2	Yes	No - within-subject study; need assumed or reported within-person correlation	No	Randomized crossover	Exact mean±SD from uploaded extraction workbook	5.pdf; p.4-6	Partial - need paired data/correlation | Randomized crossover RSS test.	time	MD	TRUE	Randomized crossover	Jebabli_2023	2023	Listening to music during a repeated sprint test improves performance and psychophysiological responses in healthy and physically active male adults	Repeated sprint sets (2x5x20 m); High	Preferred music during test or during warm-up vs no music	Randomized crossover	repeated_effort_interval	repeated_effort	self_selected_or_preferred	preferred_or_self_selected		not_reported				not_reported_in_arm			No music	pending_manual_coding	s	TRUE
5	5.pdf	Jebabli et al., 2023	Performance	Hr	HR max (beats/min)	Preferred music during test	No music	183.5	10.54	19	178.7	7.48	19	bpm	Context-dependent	During test	Yes	No - within-subject study; need assumed or reported within-person correlation	No	Randomized crossover	Exact mean±SD from uploaded extraction workbook	5.pdf; p.4-6	Partial - need paired data/correlation | Randomized crossover RSS test.	heart_rate	MD	TRUE	Randomized crossover	Jebabli_2023	2023	Listening to music during a repeated sprint test improves performance and psychophysiological responses in healthy and physically active male adults	Repeated sprint sets (2x5x20 m); High	Preferred music during test or during warm-up vs no music	Randomized crossover	repeated_effort_interval	repeated_effort	self_selected_or_preferred	preferred_or_self_selected		not_reported				not_reported_in_arm			No music	pending_manual_coding	bpm	TRUE
5	5.pdf	Jebabli et al., 2023	Performance	Hr	HR mean (beats/min)	Preferred music during test	No music	171.2	11.49	19	166	10.68	19	bpm	Context-dependent	During test	Yes	No - within-subject study; need assumed or reported within-person correlation	No	Randomized crossover	Exact mean±SD from uploaded extraction workbook	5.pdf; p.4-6	Partial - need paired data/correlation | Randomized crossover RSS test.	heart_rate	MD	TRUE	Randomized crossover	Jebabli_2023	2023	Listening to music during a repeated sprint test improves performance and psychophysiological responses in healthy and physically active male adults	Repeated sprint sets (2x5x20 m); High	Preferred music during test or during warm-up vs no music	Randomized crossover	repeated_effort_interval	repeated_effort	self_selected_or_preferred	preferred_or_self_selected		not_reported				not_reported_in_arm			No music	pending_manual_coding	bpm	TRUE
5	5.pdf	Jebabli et al., 2023	Fatigue	Fatigue index	FI (%)	Preferred music during test	No music	1.62	1.42	19	5.21	2.62	19	% or score	Lower better	Set 1	Yes	No - within-subject study; need assumed or reported within-person correlation	No	Randomized crossover	Exact mean±SD from uploaded extraction workbook	5.pdf; p.4-6	Partial - need paired data/correlation | Randomized crossover RSS test.	fatigue_index	MD	TRUE	Randomized crossover	Jebabli_2023	2023	Listening to music during a repeated sprint test improves performance and psychophysiological responses in healthy and physically active male adults	Repeated sprint sets (2x5x20 m); High	Preferred music during test or during warm-up vs no music	Randomized crossover	repeated_effort_interval	repeated_effort	self_selected_or_preferred	preferred_or_self_selected		not_reported				not_reported_in_arm			No music	pending_manual_coding	% or score	TRUE
5	5.pdf	Jebabli et al., 2023	Fatigue	Fatigue index	FI (%)	Preferred music during test	No music	3.18	1.54	19	4.03	1.86	19	% or score	Lower better	Set 2	Yes	No - within-subject study; need assumed or reported within-person correlation	No	Randomized crossover	Exact mean±SD from uploaded extraction workbook	5.pdf; p.4-6	Partial - need paired data/correlation | Randomized crossover RSS test.	fatigue_index	MD	TRUE	Randomized crossover	Jebabli_2023	2023	Listening to music during a repeated sprint test improves performance and psychophysiological responses in healthy and physically active male adults	Repeated sprint sets (2x5x20 m); High	Preferred music during test or during warm-up vs no music	Randomized crossover	repeated_effort_interval	repeated_effort	self_selected_or_preferred	preferred_or_self_selected		not_reported				not_reported_in_arm			No music	pending_manual_coding	% or score	TRUE
5	5.pdf	Jebabli et al., 2023	Fatigue	Rpe	RPE (AU)	Preferred music during test	No music	15.5	1.34	19	16.82	1.53	19	scale score	Lower better	Post-test	Yes	No - within-subject study; need assumed or reported within-person correlation	No	Randomized crossover	Exact mean±SD from uploaded extraction workbook	5.pdf; p.4-6	Partial - need paired data/correlation | Randomized crossover RSS test.	rpe	SMD	TRUE	Randomized crossover	Jebabli_2023	2023	Listening to music during a repeated sprint test improves performance and psychophysiological responses in healthy and physically active male adults	Repeated sprint sets (2x5x20 m); High	Preferred music during test or during warm-up vs no music	Randomized crossover	repeated_effort_interval	repeated_effort	self_selected_or_preferred	preferred_or_self_selected		not_reported				not_reported_in_arm			No music	pending_manual_coding	scale score	TRUE
5	5.pdf	Jebabli et al., 2023	Affective	Feeling Scale	Feeling scale (AU)	Preferred music during test	No music	2.82	0.8	19	1.68	1.17	19	scale score	Higher better	Post-test	Yes	No - within-subject study; need assumed or reported within-person correlation	No	Randomized crossover	Exact mean±SD from uploaded extraction workbook	5.pdf; p.4-6	Partial - need paired data/correlation | Randomized crossover RSS test.	feeling_scale	MD	TRUE	Randomized crossover	Jebabli_2023	2023	Listening to music during a repeated sprint test improves performance and psychophysiological responses in healthy and physically active male adults	Repeated sprint sets (2x5x20 m); High	Preferred music during test or during warm-up vs no music	Randomized crossover	repeated_effort_interval	repeated_effort	self_selected_or_preferred	preferred_or_self_selected		not_reported				not_reported_in_arm			No music	pending_manual_coding	scale score	TRUE
6	6.pdf	Poon et al., 2024	Performance	Time	TFP (sec)	Music during entire exercise (MEE)	No music (CON)	105.2	27.1	12	89.8	29.4	12	sec	Lower better	Plank-hold	Yes	No - within-subject study; need assumed or reported within-person correlation	No	Randomized crossover	Exact mean±SD from uploaded extraction workbook	6.pdf; p.4	Partial - need paired data/correlation | Randomized crossover; self-preferred music exposure timing differed by condition.	time	MD	TRUE	Randomized crossover	Poon_2024	2024	Music Timing Differentiates Fatigue Perception and Performance during Isometric Strength Exercises	Plank-hold and wall-sit isometric tasks; To volitional exhaustion	Music during entire exercise or during fatigue vs no music	Randomized crossover	isometric_endurance_like	isometric_endurance	music_unspecified	not_reported		not_reported				not_reported_in_arm			No music (CON)	pending_manual_coding	sec	TRUE
6	6.pdf	Poon et al., 2024	Performance	Time	TFP (sec)	Music during entire exercise (MEE)	No music (CON)	137.8	38.9	12	111.8	42.2	12	sec	Lower better	Wall-sit	Yes	No - within-subject study; need assumed or reported within-person correlation	No	Randomized crossover	Exact mean±SD from uploaded extraction workbook	6.pdf; p.4	Partial - need paired data/correlation | Randomized crossover; self-preferred music exposure timing differed by condition.	time	MD	TRUE	Randomized crossover	Poon_2024	2024	Music Timing Differentiates Fatigue Perception and Performance during Isometric Strength Exercises	Plank-hold and wall-sit isometric tasks; To volitional exhaustion	Music during entire exercise or during fatigue vs no music	Randomized crossover	isometric_endurance_like	isometric_endurance	music_unspecified	not_reported		not_reported				not_reported_in_arm			No music (CON)	pending_manual_coding	sec	TRUE
6	6.pdf	Poon et al., 2024	Performance	Time	TTE (sec)	Music during entire exercise (MEE)	No music (CON)	171	40.9	12	144.8	43.5	12	sec	Lower better	Plank-hold	Yes	No - within-subject study; need assumed or reported within-person correlation	No	Randomized crossover	Exact mean±SD from uploaded extraction workbook	6.pdf; p.4	Partial - need paired data/correlation | Randomized crossover; self-preferred music exposure timing differed by condition.	time	MD	TRUE	Randomized crossover	Poon_2024	2024	Music Timing Differentiates Fatigue Perception and Performance during Isometric Strength Exercises	Plank-hold and wall-sit isometric tasks; To volitional exhaustion	Music during entire exercise or during fatigue vs no music	Randomized crossover	isometric_endurance_like	isometric_endurance	music_unspecified	not_reported		not_reported				not_reported_in_arm			No music (CON)	pending_manual_coding	sec	TRUE
6	6.pdf	Poon et al., 2024	Performance	Time	TTE (sec)	Music during entire exercise (MEE)	No music (CON)	294.8	117.2	12	222	88.1	12	sec	Lower better	Wall-sit	Yes	No - within-subject study; need assumed or reported within-person correlation	No	Randomized crossover	Exact mean±SD from uploaded extraction workbook	6.pdf; p.4	Partial - need paired data/correlation | Randomized crossover; self-preferred music exposure timing differed by condition.	time	MD	TRUE	Randomized crossover	Poon_2024	2024	Music Timing Differentiates Fatigue Perception and Performance during Isometric Strength Exercises	Plank-hold and wall-sit isometric tasks; To volitional exhaustion	Music during entire exercise or during fatigue vs no music	Randomized crossover	isometric_endurance_like	isometric_endurance	music_unspecified	not_reported		not_reported				not_reported_in_arm			No music (CON)	pending_manual_coding	sec	TRUE
6	6.pdf	Poon et al., 2024	Performance	Hr	Δ Heart rate (bpm)	Music during entire exercise (MEE)	No music (CON)	41	14	12	37.6	9.9	12	bpm	Context-dependent	Plank-hold	Yes	No - within-subject study; need assumed or reported within-person correlation	No	Randomized crossover	Exact mean±SD from uploaded extraction workbook	6.pdf; p.4	Partial - need paired data/correlation | Randomized crossover; self-preferred music exposure timing differed by condition.	heart_rate	MD	TRUE	Randomized crossover	Poon_2024	2024	Music Timing Differentiates Fatigue Perception and Performance during Isometric Strength Exercises	Plank-hold and wall-sit isometric tasks; To volitional exhaustion	Music during entire exercise or during fatigue vs no music	Randomized crossover	isometric_endurance_like	isometric_endurance	music_unspecified	not_reported		not_reported				not_reported_in_arm			No music (CON)	pending_manual_coding	bpm	TRUE
6	6.pdf	Poon et al., 2024	Performance	Hr	Δ Heart rate (bpm)	Music during entire exercise (MEE)	No music (CON)	40.5	9.5	12	35.8	9.3	12	bpm	Context-dependent	Wall-sit	Yes	No - within-subject study; need assumed or reported within-person correlation	No	Randomized crossover	Exact mean±SD from uploaded extraction workbook	6.pdf; p.4	Partial - need paired data/correlation | Randomized crossover; self-preferred music exposure timing differed by condition.	heart_rate	MD	TRUE	Randomized crossover	Poon_2024	2024	Music Timing Differentiates Fatigue Perception and Performance during Isometric Strength Exercises	Plank-hold and wall-sit isometric tasks; To volitional exhaustion	Music during entire exercise or during fatigue vs no music	Randomized crossover	isometric_endurance_like	isometric_endurance	music_unspecified	not_reported		not_reported				not_reported_in_arm			No music (CON)	pending_manual_coding	bpm	TRUE
8	8.pdf	Jimenez-Roldán et al., 2025	Performance	Power max	Peak power	Music (MUS)	No music (No-MUS)	652.9	145.2	14	649.6	145.2	14	W	Higher better	50% 1RM	Yes	No - within-subject study; need assumed or reported within-person correlation	No	Double-blind randomized crossover	Exact mean±SD from uploaded extraction workbook	9.pdf; p.6-7	Partial - need paired data/correlation | Within-subject crossover; exact values reported in text/table.	peak_power	MD	TRUE	Double-blind randomized crossover	Jimenez_Roldan_2025	2025	Exploring the impact of music on strength training performance in physically active women: a randomised crossover	Back squat / CMJ / strength endurance; 50% and 75% 1RM; to failure at 75% 1RM	Standardized music vs no music	Double-blind randomized crossover	repetition_resistance	resistance_repetition	music_unspecified	not_reported		not_reported				not_reported_in_arm			No music (No-MUS)	pending_manual_coding	w	TRUE
8	8.pdf	Jimenez-Roldán et al., 2025	Performance	Power max	Peak power	Music (MUS)	No music (No-MUS)	796	150	14	792	182.9	14	W	Higher better	75% 1RM	Yes	No - within-subject study; need assumed or reported within-person correlation	No	Double-blind randomized crossover	Exact mean±SD from uploaded extraction workbook	9.pdf; p.6-7	Partial - need paired data/correlation | Within-subject crossover; exact values reported in text/table.	peak_power	MD	TRUE	Double-blind randomized crossover	Jimenez_Roldan_2025	2025	Exploring the impact of music on strength training performance in physically active women: a randomised crossover	Back squat / CMJ / strength endurance; 50% and 75% 1RM; to failure at 75% 1RM	Standardized music vs no music	Double-blind randomized crossover	repetition_resistance	resistance_repetition	music_unspecified	not_reported		not_reported				not_reported_in_arm			No music (No-MUS)	pending_manual_coding	w	TRUE
8	8.pdf	Jimenez-Roldán et al., 2025	Performance	Mean power	Mean power	Music (MUS)	No music (No-MUS)	268.5	39	14	272.4	52.4	14	W	Higher better	50% 1RM	Yes	No - within-subject study; need assumed or reported within-person correlation	No	Double-blind randomized crossover	Exact mean±SD from uploaded extraction workbook	9.pdf; p.6-7	Partial - need paired data/correlation | Within-subject crossover; exact values reported in text/table.	mean_power	MD	TRUE	Double-blind randomized crossover	Jimenez_Roldan_2025	2025	Exploring the impact of music on strength training performance in physically active women: a randomised crossover	Back squat / CMJ / strength endurance; 50% and 75% 1RM; to failure at 75% 1RM	Standardized music vs no music	Double-blind randomized crossover	repetition_resistance	resistance_repetition	music_unspecified	not_reported		not_reported				not_reported_in_arm			No music (No-MUS)	pending_manual_coding	w	TRUE
8	8.pdf	Jimenez-Roldán et al., 2025	Performance	Mean power	Mean power	Music (MUS)	No music (No-MUS)	317.2	58.1	14	323.8	59.8	14	W	Higher better	75% 1RM	Yes	No - within-subject study; need assumed or reported within-person correlation	No	Double-blind randomized crossover	Exact mean±SD from uploaded extraction workbook	9.pdf; p.6-7	Partial - need paired data/correlation | Within-subject crossover; exact values reported in text/table.	mean_power	MD	TRUE	Double-blind randomized crossover	Jimenez_Roldan_2025	2025	Exploring the impact of music on strength training performance in physically active women: a randomised crossover	Back squat / CMJ / strength endurance; 50% and 75% 1RM; to failure at 75% 1RM	Standardized music vs no music	Double-blind randomized crossover	repetition_resistance	resistance_repetition	music_unspecified	not_reported		not_reported				not_reported_in_arm			No music (No-MUS)	pending_manual_coding	w	TRUE
8	8.pdf	Jimenez-Roldán et al., 2025	Performance	Velocity	Mean velocity	Music (MUS)	No music (No-MUS)	0.73	0.05	14	0.73	0.1	14	m/s	Higher better	50% 1RM	Yes	No - within-subject study; need assumed or reported within-person correlation	No	Double-blind randomized crossover	Exact mean±SD from uploaded extraction workbook	9.pdf; p.6-7	Partial - need paired data/correlation | Within-subject crossover; exact values reported in text/table.	velocity	MD	TRUE	Double-blind randomized crossover	Jimenez_Roldan_2025	2025	Exploring the impact of music on strength training performance in physically active women: a randomised crossover	Back squat / CMJ / strength endurance; 50% and 75% 1RM; to failure at 75% 1RM	Standardized music vs no music	Double-blind randomized crossover	repetition_resistance	resistance_repetition	music_unspecified	not_reported		not_reported				not_reported_in_arm			No music (No-MUS)	pending_manual_coding	m/s	TRUE
8	8.pdf	Jimenez-Roldán et al., 2025	Performance	Velocity	Mean velocity	Music (MUS)	No music (No-MUS)	0.58	0.08	14	0.6	0.1	14	m/s	Higher better	75% 1RM	Yes	No - within-subject study; need assumed or reported within-person correlation	No	Double-blind randomized crossover	Exact mean±SD from uploaded extraction workbook	9.pdf; p.6-7	Partial - need paired data/correlation | Within-subject crossover; exact values reported in text/table.	velocity	MD	TRUE	Double-blind randomized crossover	Jimenez_Roldan_2025	2025	Exploring the impact of music on strength training performance in physically active women: a randomised crossover	Back squat / CMJ / strength endurance; 50% and 75% 1RM; to failure at 75% 1RM	Standardized music vs no music	Double-blind randomized crossover	repetition_resistance	resistance_repetition	music_unspecified	not_reported		not_reported				not_reported_in_arm			No music (No-MUS)	pending_manual_coding	m/s	TRUE
8	8.pdf	Jimenez-Roldán et al., 2025	Performance	Velocity	Peak velocity	Music (MUS)	No music (No-MUS)	1.38	0.1	14	1.35	0.13	14	m/s	Higher better	50% 1RM	Yes	No - within-subject study; need assumed or reported within-person correlation	No	Double-blind randomized crossover	Exact mean±SD from uploaded extraction workbook	9.pdf; p.6-7	Partial - need paired data/correlation | Within-subject crossover; exact values reported in text/table.	velocity	MD	TRUE	Double-blind randomized crossover	Jimenez_Roldan_2025	2025	Exploring the impact of music on strength training performance in physically active women: a randomised crossover	Back squat / CMJ / strength endurance; 50% and 75% 1RM; to failure at 75% 1RM	Standardized music vs no music	Double-blind randomized crossover	repetition_resistance	resistance_repetition	music_unspecified	not_reported		not_reported				not_reported_in_arm			No music (No-MUS)	pending_manual_coding	m/s	TRUE
8	8.pdf	Jimenez-Roldán et al., 2025	Performance	Velocity	Peak velocity	Music (MUS)	No music (No-MUS)	1.18	0.11	14	1.2	0.13	14	m/s	Higher better	75% 1RM	Yes	No - within-subject study; need assumed or reported within-person correlation	No	Double-blind randomized crossover	Exact mean±SD from uploaded extraction workbook	9.pdf; p.6-7	Partial - need paired data/correlation | Within-subject crossover; exact values reported in text/table.	velocity	MD	TRUE	Double-blind randomized crossover	Jimenez_Roldan_2025	2025	Exploring the impact of music on strength training performance in physically active women: a randomised crossover	Back squat / CMJ / strength endurance; 50% and 75% 1RM; to failure at 75% 1RM	Standardized music vs no music	Double-blind randomized crossover	repetition_resistance	resistance_repetition	music_unspecified	not_reported		not_reported				not_reported_in_arm			No music (No-MUS)	pending_manual_coding	m/s	TRUE
8	8.pdf	Jimenez-Roldán et al., 2025	Performance	Repetitions	Strength endurance repetitions	Music (MUS)	No music (No-MUS)	22.4	6.9	14	18.9	6.5	14	count	Higher better	To failure at 75% 1RM	Yes	No - within-subject study; need assumed or reported within-person correlation	No	Double-blind randomized crossover	Exact mean±SD from uploaded extraction workbook	9.pdf; p.6-7	Partial - need paired data/correlation | Within-subject crossover; exact values reported in text/table.	repetitions	SMD	TRUE	Double-blind randomized crossover	Jimenez_Roldan_2025	2025	Exploring the impact of music on strength training performance in physically active women: a randomised crossover	Back squat / CMJ / strength endurance; 50% and 75% 1RM; to failure at 75% 1RM	Standardized music vs no music	Double-blind randomized crossover	repetition_resistance	resistance_repetition	music_unspecified	not_reported		not_reported				not_reported_in_arm			No music (No-MUS)	pending_manual_coding	count	TRUE
8	8.pdf	Jimenez-Roldán et al., 2025	Fatigue	Rpe	RPE	Music (MUS)	No music (No-MUS)	8.6	0.9	14	9	0.8	14	scale score	Lower better	Post-test	Yes	No - within-subject study; need assumed or reported within-person correlation	No	Double-blind randomized crossover	Exact mean±SD from uploaded extraction workbook	9.pdf; p.6-7	Partial - need paired data/correlation | Within-subject crossover; exact values reported in text/table.	rpe	SMD	TRUE	Double-blind randomized crossover	Jimenez_Roldan_2025	2025	Exploring the impact of music on strength training performance in physically active women: a randomised crossover	Back squat / CMJ / strength endurance; 50% and 75% 1RM; to failure at 75% 1RM	Standardized music vs no music	Double-blind randomized crossover	repetition_resistance	resistance_repetition	music_unspecified	not_reported		not_reported				not_reported_in_arm			No music (No-MUS)	pending_manual_coding	scale score	TRUE
8	8.pdf	Jimenez-Roldán et al., 2025	Affective	Motivation	Motivation	Music (MUS)	No music (No-MUS)	84.3	13.4	14	73.6	16	14	VAS / score	Higher better	Post-test	Yes	No - within-subject study; need assumed or reported within-person correlation	No	Double-blind randomized crossover	Exact mean±SD from uploaded extraction workbook	9.pdf; p.6-7	Partial - need paired data/correlation | Within-subject crossover; exact values reported in text/table.	motivation	SMD	TRUE	Double-blind randomized crossover	Jimenez_Roldan_2025	2025	Exploring the impact of music on strength training performance in physically active women: a randomised crossover	Back squat / CMJ / strength endurance; 50% and 75% 1RM; to failure at 75% 1RM	Standardized music vs no music	Double-blind randomized crossover	repetition_resistance	resistance_repetition	music_unspecified	not_reported		not_reported				not_reported_in_arm			No music (No-MUS)	pending_manual_coding	vas / score	TRUE
9	9.pdf	Jones et al., 2020	Affective	Feeling Scale	feeling scale	Continuous music (CM)	No music control (CON)	3	1.08	18	2.83	1.65	18	scale score	Higher better	Postexercise	Yes	No - within-subject study; need assumed or reported within-person correlation	No	Repeated-measures crossover	Recovered from abbreviated row in uploaded extraction workbook; verify against source PDF	12.pdf; p.5-6	Partial - need paired data/correlation | Within-subject crossover; exact postexercise means reported in text.	feeling_scale	MD	TRUE	Repeated-measures crossover	Jones_2020	2020	Affective responses to high-intensity interval training with continuous and respite music	Cycle ergometer HIIT (10 x 60 s at 100% Wmax); 10 x 60 s at 100% Wmax with 75 s recovery	Continuous music vs respite music vs no music	Repeated-measures crossover	repeated_effort_interval	repeated_effort	music_unspecified	not_reported		not_reported				continuous			No music control (CON)	pending_manual_coding	scale score	TRUE
9	9.pdf	Jones et al., 2020	Affective	Feeling Scale	feeling scale	Respite music (RM)	No music control (CON)	3.17	1.2	18	2.83	1.65	18	scale score	Higher better	Postexercise	Yes	No - within-subject study; need assumed or reported within-person correlation	No	Repeated-measures crossover	Recovered from abbreviated row in uploaded extraction workbook; verify against source PDF	12.pdf; p.5-6	Partial - need paired data/correlation | Within-subject crossover; exact postexercise means reported in text.	feeling_scale	MD	TRUE	Repeated-measures crossover	Jones_2020	2020	Affective responses to high-intensity interval training with continuous and respite music	Cycle ergometer HIIT (10 x 60 s at 100% Wmax); 10 x 60 s at 100% Wmax with 75 s recovery	Continuous music vs respite music vs no music	Repeated-measures crossover	repeated_effort_interval	repeated_effort	music_unspecified	not_reported		not_reported				respite			No music control (CON)	pending_manual_coding	scale score	TRUE
9	9.pdf	Jones et al., 2020	Affective	Enjoyment score	Enjoyment	Continuous music (CM)	No music control (CON)	96.61	15.27	18	86.89	14.37	18	scale score	Higher better	Postexercise	Yes	No - within-subject study; need assumed or reported within-person correlation	No	Repeated-measures crossover	Exact mean±SD from uploaded extraction workbook	12.pdf; p.5-6	Partial - need paired data/correlation | Within-subject crossover; exact postexercise means reported in text.	enjoyment_score	MD	TRUE	Repeated-measures crossover	Jones_2020	2020	Affective responses to high-intensity interval training with continuous and respite music	Cycle ergometer HIIT (10 x 60 s at 100% Wmax); 10 x 60 s at 100% Wmax with 75 s recovery	Continuous music vs respite music vs no music	Repeated-measures crossover	repeated_effort_interval	repeated_effort	music_unspecified	not_reported		not_reported				continuous			No music control (CON)	pending_manual_coding	scale score	TRUE
9	9.pdf	Jones et al., 2020	Affective	Enjoyment score	Enjoyment	Respite music (RM)	No music control (CON)	96.06	12.14	18	86.89	14.37	18	scale score	Higher better	Postexercise	Yes	No - within-subject study; need assumed or reported within-person correlation	No	Repeated-measures crossover	Exact mean±SD from uploaded extraction workbook	12.pdf; p.5-6	Partial - need paired data/correlation | Within-subject crossover; exact postexercise means reported in text.	enjoyment_score	MD	TRUE	Repeated-measures crossover	Jones_2020	2020	Affective responses to high-intensity interval training with continuous and respite music	Cycle ergometer HIIT (10 x 60 s at 100% Wmax); 10 x 60 s at 100% Wmax with 75 s recovery	Continuous music vs respite music vs no music	Repeated-measures crossover	repeated_effort_interval	repeated_effort	music_unspecified	not_reported		not_reported				respite			No music control (CON)	pending_manual_coding	scale score	TRUE
10	10.pdf	Duarte et al., 2026	Fatigue	Rpe	RPE	Music (MUS)	No music control (CON)	6.5	1.56	12	6.06	1.66	12	scale score	Lower better	Postexercise	Yes	No - within-subject study; need assumed or reported within-person correlation	No	Randomized counterbalanced crossover	Recovered from abbreviated row in uploaded extraction workbook; verify against source PDF	13.pdf; p.5-6	Partial - need paired data/correlation | Within-subject crossover; exact postexercise means reported in text.	rpe	SMD	TRUE	Randomized counterbalanced crossover	Duarte_2026	2026	Effect of self-selected music on psychological state and performance in high-intensity intermittent exercise in kickboxing	Kickboxing-specific HIIE (3 x 2-min rounds); 10 x 60 s at 100% Wmax with 75 s recovery	Self-selected music vs no music	Randomized counterbalanced crossover	repeated_effort_interval	repeated_effort	music_unspecified	not_reported		not_reported				not_reported_in_arm			No music control (CON)	pending_manual_coding	scale score	TRUE
11	11.pdf	Garner et al., 2024	Performance	Repetitions	Repetitions to failure	Movement sonification	No sound control	8.38	2.26	20	8.38	2.59	20	count	Higher better	Bench press to failure	Yes	No - within-subject study; need assumed or reported within-person correlation	No	Within-subject repeated measures	Exact mean±SD from uploaded extraction workbook	14.pdf; p.5	Partial - need paired data/correlation | Within-subject repeated measures; exact values from Table 1.	repetitions	SMD	TRUE	Within-subject repeated measures	Garner_2024	2024	Effects of Movement Sonification Auditory Feedback on Repetitions and Brain Activity During the Bench Press	Bench press to failure at 80% 1RM; 80% 1RM	Self-selected music vs movement sonification vs no sound	Within-subject repeated measures	repetition_resistance	resistance_repetition	unclear	not_reported		not_reported				not_reported_in_arm			No sound control	pending_manual_coding	count	TRUE
11	11.pdf	Garner et al., 2024	Performance	Repetitions	Repetitions to failure	Self-selected music	No sound control	8.44	2.19	20	8.38	2.59	20	count	Higher better	Bench press to failure	Yes	No - within-subject study; need assumed or reported within-person correlation	No	Within-subject repeated measures	Exact mean±SD from uploaded extraction workbook	14.pdf; p.5	Partial - need paired data/correlation | Within-subject repeated measures; exact values from Table 1.	repetitions	SMD	TRUE	Within-subject repeated measures	Garner_2024	2024	Effects of Movement Sonification Auditory Feedback on Repetitions and Brain Activity During the Bench Press	Bench press to failure at 80% 1RM; 80% 1RM	Self-selected music vs movement sonification vs no sound	Within-subject repeated measures	repetition_resistance	resistance_repetition	self_selected_or_preferred	preferred_or_self_selected		not_reported				not_reported_in_arm			No sound control	pending_manual_coding	count	TRUE
12	12.pdf	Allocca Filho et al., 2022	Performance	Hr	Heart rate	Preferred music (PM)	Without music (WM)	164.73	15.74	11	169.56	7.06	11	bpm	Context-dependent	Post-session	Yes	No - within-subject study; need assumed or reported within-person correlation	No	Randomized repeated measures	Exact mean±SD from uploaded extraction workbook	15.pdf; p.4-6	Partial - need paired data/correlation | Within-subject repeated measures; post-session values or session-level values from Tables 2-3.	heart_rate	MD	TRUE	Randomized repeated measures	Allocca_Filho_2022	2022	Effects of music on psychophysiological responses during high intensity interval training using body weight exercises	HIIT body-weight exercises; 20 x 30 s all-out with 30 s passive recovery	Preferred music vs non-preferred music vs without music	Randomized repeated measures	repeated_effort_interval	repeated_effort	self_selected_or_preferred	preferred_or_self_selected		not_reported				not_reported_in_arm			Without music (WM)	pending_manual_coding	bpm	TRUE
12	12.pdf	Allocca Filho et al., 2022	Performance	Hr	Session heart rate	Preferred music (PM)	Without music (WM)	170.6	9.29	11	166.6	7.36	11	bpm	Context-dependent	Session total	Yes	No - within-subject study; need assumed or reported within-person correlation	No	Randomized repeated measures	Exact mean±SD from uploaded extraction workbook	15.pdf; p.4-6	Partial - need paired data/correlation | Within-subject repeated measures; post-session values or session-level values from Tables 2-3.	heart_rate	MD	TRUE	Randomized repeated measures	Allocca_Filho_2022	2022	Effects of music on psychophysiological responses during high intensity interval training using body weight exercises	HIIT body-weight exercises; 20 x 30 s all-out with 30 s passive recovery	Preferred music vs non-preferred music vs without music	Randomized repeated measures	repeated_effort_interval	repeated_effort	self_selected_or_preferred	preferred_or_self_selected		not_reported				not_reported_in_arm			Without music (WM)	pending_manual_coding	bpm	TRUE
12	12.pdf	Allocca Filho et al., 2022	Fatigue	Rpe	RPE	Preferred music (PM)	Without music (WM)	8.72	1.19	11	8.45	0.93	11	scale score	Lower better	Session total	Yes	No - within-subject study; need assumed or reported within-person correlation	No	Randomized repeated measures	Exact mean±SD from uploaded extraction workbook	15.pdf; p.4-6	Partial - need paired data/correlation | Within-subject repeated measures; post-session values or session-level values from Tables 2-3.	rpe	SMD	TRUE	Randomized repeated measures	Allocca_Filho_2022	2022	Effects of music on psychophysiological responses during high intensity interval training using body weight exercises	HIIT body-weight exercises; 20 x 30 s all-out with 30 s passive recovery	Preferred music vs non-preferred music vs without music	Randomized repeated measures	repeated_effort_interval	repeated_effort	self_selected_or_preferred	preferred_or_self_selected		not_reported				not_reported_in_arm			Without music (WM)	pending_manual_coding	scale score	TRUE
13	13.pdf	Feiss et al., 2021	Performance	Time	Time to exhaustion	Fast-tempo music	No music control	105.29	33.97	20	95.05	30.54	22	s	Lower better	Plank-hold experimental trial	No	Yes		Randomized parallel groups with baseline/experimental trials	Exact mean±SD from uploaded extraction workbook	17.pdf; p.7-8	Yes - parallel-group post means available | Between-group comparison on experimental trials; baseline trial also reported.	time	MD	FALSE	Randomized parallel groups with baseline/experimental trials	Feiss_2021	2021	Effects of music tempo on perceived exertion, attention, affect, heart rate, and performance during isometric strength exercise	Wall-sit and plank-hold isometric exercise; To volitional exhaustion	Fast-tempo music vs slow-tempo music vs no music	Randomized parallel groups with baseline/experimental trials	isometric_endurance_like	isometric_endurance	researcher_selected_or_fixed	not_reported		fast				not_reported_in_arm			No music control	pending_manual_coding	s	TRUE
13	13.pdf	Feiss et al., 2021	Performance	Time	Time to exhaustion	Fast-tempo music	No music control	107.76	38.02	20	107.05	40.01	22	s	Lower better	Wall-sit experimental trial	No	Yes		Randomized parallel groups with baseline/experimental trials	Exact mean±SD from uploaded extraction workbook	17.pdf; p.7-8	Yes - parallel-group post means available | Between-group comparison on experimental trials; baseline trial also reported.	time	MD	FALSE	Randomized parallel groups with baseline/experimental trials	Feiss_2021	2021	Effects of music tempo on perceived exertion, attention, affect, heart rate, and performance during isometric strength exercise	Wall-sit and plank-hold isometric exercise; To volitional exhaustion	Fast-tempo music vs slow-tempo music vs no music	Randomized parallel groups with baseline/experimental trials	isometric_endurance_like	isometric_endurance	researcher_selected_or_fixed	not_reported		fast				not_reported_in_arm			No music control	pending_manual_coding	s	TRUE
13	13.pdf	Feiss et al., 2021	Fatigue	Rpe	RPE	Fast-tempo music	No music control	16.65	2.25	20	17.36	2.06	22	scale score	Lower better	Plank-hold experimental trial	No	Yes		Randomized parallel groups with baseline/experimental trials	Recovered from abbreviated row in uploaded extraction workbook; verify against source PDF	17.pdf; p.7-8	Yes - parallel-group post means available | Between-group comparison on experimental trials; baseline trial also reported.	rpe	SMD	FALSE	Randomized parallel groups with baseline/experimental trials	Feiss_2021	2021	Effects of music tempo on perceived exertion, attention, affect, heart rate, and performance during isometric strength exercise	Wall-sit and plank-hold isometric exercise; To volitional exhaustion	Fast-tempo music vs slow-tempo music vs no music	Randomized parallel groups with baseline/experimental trials	isometric_endurance_like	isometric_endurance	researcher_selected_or_fixed	not_reported		fast				not_reported_in_arm			No music control	pending_manual_coding	scale score	TRUE
13	13.pdf	Feiss et al., 2021	Fatigue	Rpe	RPE	Fast-tempo music	No music control	16.75	2.2	20	17.05	2.54	22	scale score	Lower better	Wall-sit experimental trial	No	Yes		Randomized parallel groups with baseline/experimental trials	Recovered from abbreviated row in uploaded extraction workbook; verify against source PDF	17.pdf; p.7-8	Yes - parallel-group post means available | Between-group comparison on experimental trials; baseline trial also reported.	rpe	SMD	FALSE	Randomized parallel groups with baseline/experimental trials	Feiss_2021	2021	Effects of music tempo on perceived exertion, attention, affect, heart rate, and performance during isometric strength exercise	Wall-sit and plank-hold isometric exercise; To volitional exhaustion	Fast-tempo music vs slow-tempo music vs no music	Randomized parallel groups with baseline/experimental trials	isometric_endurance_like	isometric_endurance	researcher_selected_or_fixed	not_reported		fast				not_reported_in_arm			No music control	pending_manual_coding	scale score	TRUE
14	14.pdf	Svoboda & Kostrna, 2024	Fatigue	Rpe	Perceived effort	Fast self-selected music	No music control	7.1	2.7	30	7.3	2.76	30	scale score	Lower better	Post-test	Yes	No - within-subject study; need assumed or reported within-person correlation	No	Within-subject repeated measures	Exact mean±SD from uploaded extraction workbook	19.pdf; p.5	Partial - need paired data/correlation | Within-subject repeated measures; exact table values extracted.	rpe	SMD	TRUE	Within-subject repeated measures	Svoboda_2024	2024	Effects of tempo of self-selected music on isokinetic strength performance and psychological outcomes	Isokinetic knee extension/flexion; Maximum effort at 60°/s	Fast self-selected music vs slow self-selected music vs no music	Within-subject repeated measures	unclear	unclear	self_selected_or_preferred	preferred_or_self_selected		fast				not_reported_in_arm			No music control	pending_manual_coding	scale score	TRUE
15	15.pdf	Silva et al., 2021	Performance	Repetitions	Strength endurance repetitions	Preferred music genre (PMG)	No music	6.32	1.5	20	4.42	1.1	20	count	Higher better	Post-test	Yes	No - within-subject study; need assumed or reported within-person correlation	No	Randomized repeated measures	Exact mean±SD from uploaded extraction workbook	21.pdf; p.7	Partial - need paired data/correlation | Within-subject repeated measures; exact table values extracted.	repetitions	SMD	TRUE	Randomized repeated measures	Silva_2021	2021	Preferred Music Genre Benefits During Strength Tests: Increased Maximal Strength and Strength-Endurance and Reduced Perceived Exertion	Handgrip + lat-pulldown strength tests; Handgrip maximal effort; lat-pulldown at 85% 1RM	Preferred music genre vs non-preferred genre vs no music	Randomized repeated measures	repetition_resistance	resistance_repetition	self_selected_or_preferred	preferred_or_self_selected		not_reported				not_reported_in_arm			No music	pending_manual_coding	count	TRUE
15	15.pdf	Silva et al., 2021	Performance	Repetitions	Strength endurance repetitions	Preferred music genre (PMG)	Non-preferred music genre (NPMG)	6.32	1.5	20	4.48	1.22	20	count	Higher better	Post-test	Yes	No - within-subject study; need assumed or reported within-person correlation	No	Randomized repeated measures	Exact mean±SD from uploaded extraction workbook	21.pdf; p.7	Partial - need paired data/correlation | Within-subject repeated measures; exact table values extracted.	repetitions	SMD	TRUE	Randomized repeated measures	Silva_2021	2021	Preferred Music Genre Benefits During Strength Tests: Increased Maximal Strength and Strength-Endurance and Reduced Perceived Exertion	Handgrip + lat-pulldown strength tests; Handgrip maximal effort; lat-pulldown at 85% 1RM	Preferred music genre vs non-preferred genre vs no music	Randomized repeated measures	repetition_resistance	resistance_repetition	self_selected_or_preferred	preferred_or_self_selected		not_reported				not_reported_in_arm			Non-preferred music genre (NPMG)	pending_manual_coding	count	TRUE
15	15.pdf	Silva et al., 2021	Fatigue	Rpe	RPE	Preferred music genre (PMG)	No music	6.01	1.89	20	6.38	1.65	20	scale score	Lower better	Post-test	Yes	No - within-subject study; need assumed or reported within-person correlation	No	Randomized repeated measures	Exact mean±SD from uploaded extraction workbook	21.pdf; p.7	Partial - need paired data/correlation | Within-subject repeated measures; exact table values extracted.	rpe	SMD	TRUE	Randomized repeated measures	Silva_2021	2021	Preferred Music Genre Benefits During Strength Tests: Increased Maximal Strength and Strength-Endurance and Reduced Perceived Exertion	Handgrip + lat-pulldown strength tests; Handgrip maximal effort; lat-pulldown at 85% 1RM	Preferred music genre vs non-preferred genre vs no music	Randomized repeated measures	repetition_resistance	resistance_repetition	self_selected_or_preferred	preferred_or_self_selected		not_reported				not_reported_in_arm			No music	pending_manual_coding	scale score	TRUE
15	15.pdf	Silva et al., 2021	Fatigue	Rpe	RPE	Preferred music genre (PMG)	Non-preferred music genre (NPMG)	6.01	1.89	20	6.42	1.65	20	scale score	Lower better	Post-test	Yes	No - within-subject study; need assumed or reported within-person correlation	No	Randomized repeated measures	Exact mean±SD from uploaded extraction workbook	21.pdf; p.7	Partial - need paired data/correlation | Within-subject repeated measures; exact table values extracted.	rpe	SMD	TRUE	Randomized repeated measures	Silva_2021	2021	Preferred Music Genre Benefits During Strength Tests: Increased Maximal Strength and Strength-Endurance and Reduced Perceived Exertion	Handgrip + lat-pulldown strength tests; Handgrip maximal effort; lat-pulldown at 85% 1RM	Preferred music genre vs non-preferred genre vs no music	Randomized repeated measures	repetition_resistance	resistance_repetition	self_selected_or_preferred	preferred_or_self_selected		not_reported				not_reported_in_arm			Non-preferred music genre (NPMG)	pending_manual_coding	scale score	TRUE
16	16.pdf	Bozzato et al., 2025	Performance	Repetitions	Repetitions completed	Self-selected music (SSM)	No music (NM)	23.5	1.1	20	22.65	2.43	20	count	Higher better	Whole protocol	Yes	No - within-subject study; need assumed or reported within-person correlation	No	Repeated-measures within-group	Exact mean±SD from uploaded extraction workbook	22.pdf; p.6-7	Partial - need paired data/correlation | Exact total repetitions available; power/FAS/FS results primarily figure-based.	repetitions	SMD	TRUE	Repeated-measures within-group	Bozzato_2025	2025	Self-selected music enhances bench press performance compared to no-music alone and mood compared to stimulative and no-music conditions	Bench press power training protocol; 3 sets of 8 repetitions at 75% 1RM	Self-selected music vs stimulative music vs no music	Repeated-measures within-group	repetition_resistance	resistance_repetition	self_selected_or_preferred	preferred_or_self_selected		not_reported				not_reported_in_arm			No music (NM)	pending_manual_coding	count	TRUE
16	16.pdf	Bozzato et al., 2025	Performance	Feeling Scale	Repetitions completed	Self-selected music (SSM)	No music (NM)	3.64	1.05	20	2.7	1.44	20	count	Higher better	Whole protocol	Yes	No - within-subject study; need assumed or reported within-person correlation	No	Repeated-measures within-group	Recovered from abbreviated row in uploaded extraction workbook; verify against source PDF	22.pdf; p.6-7	Partial - need paired data/correlation | Exact total repetitions available; power/FAS/FS results primarily figure-based.	repetitions	SMD	TRUE	Repeated-measures within-group	Bozzato_2025	2025	Self-selected music enhances bench press performance compared to no-music alone and mood compared to stimulative and no-music conditions	Bench press power training protocol; 3 sets of 8 repetitions at 75% 1RM	Self-selected music vs stimulative music vs no music	Repeated-measures within-group	repetition_resistance	resistance_repetition	self_selected_or_preferred	preferred_or_self_selected		not_reported				not_reported_in_arm			No music (NM)	pending_manual_coding	count	TRUE
16	16.pdf	Bozzato et al., 2025	Performance	RPE	Repetitions completed	Self-selected music (SSM)	No music (NM)	5.38	1.95	20	5.99	2.29	20	count	Higher better	Whole protocol	Yes	No - within-subject study; need assumed or reported within-person correlation	No	Repeated-measures within-group	Recovered from abbreviated row in uploaded extraction workbook; verify against source PDF	22.pdf; p.6-7	Partial - need paired data/correlation | Exact total repetitions available; power/FAS/FS results primarily figure-based.	repetitions	SMD	TRUE	Repeated-measures within-group	Bozzato_2025	2025	Self-selected music enhances bench press performance compared to no-music alone and mood compared to stimulative and no-music conditions	Bench press power training protocol; 3 sets of 8 repetitions at 75% 1RM	Self-selected music vs stimulative music vs no music	Repeated-measures within-group	repetition_resistance	resistance_repetition	self_selected_or_preferred	preferred_or_self_selected		not_reported				not_reported_in_arm			No music (NM)	pending_manual_coding	count	TRUE
17	17.pdf	D'Agata et al., 2023	Performance	Time	Time to exhaustion	Self-selected music (SSM)	No external stimuli	200	44	17	177	37	17	s	Lower better	Test	Yes	No - within-subject study; need assumed or reported within-person correlation	No	Within-subject repeated measures	Exact mean±SD from uploaded extraction workbook	23.pdf; p.1,3	Partial - need paired data/correlation | Within-subject repeated measures; exact condition means reported in abstract/results.	time	MD	TRUE	Within-subject repeated measures	D_Agata_2023	2023	The Effect of External Dissociative Stimuli on Plank Duration Performed by Male Collegiate Soccer Players	Forearm plank to failure; To failure	Self-selected music vs virtual reality vs no external stimuli	Within-subject repeated measures	isometric_endurance_like	isometric_endurance	self_selected_or_preferred	preferred_or_self_selected		not_reported				not_reported_in_arm			No external stimuli	pending_manual_coding	s	TRUE
17	17.pdf	D'Agata et al., 2023	Performance	Time	Time to exhaustion	Virtual reality (VR)	No external stimuli	173	38	17	177	37	17	s	Lower better	Test	Yes	No - within-subject study; need assumed or reported within-person correlation	No	Within-subject repeated measures	Exact mean±SD from uploaded extraction workbook	23.pdf; p.1,3	Partial - need paired data/correlation | Within-subject repeated measures; exact condition means reported in abstract/results.	time	MD	TRUE	Within-subject repeated measures	D_Agata_2023	2023	The Effect of External Dissociative Stimuli on Plank Duration Performed by Male Collegiate Soccer Players	Forearm plank to failure; To failure	Self-selected music vs virtual reality vs no external stimuli	Within-subject repeated measures	isometric_endurance_like	isometric_endurance	unclear	not_reported		not_reported				not_reported_in_arm			No external stimuli	pending_manual_coding	s	TRUE
17	17.pdf	D'Agata et al., 2023	Performance	Hr	Average heart rate	Self-selected music (SSM)	No external stimuli	96	18	17	87	18	17	bpm	Context-dependent	Test	Yes	No - within-subject study; need assumed or reported within-person correlation	No	Within-subject repeated measures	Exact mean±SD from uploaded extraction workbook	23.pdf; p.1,3	Partial - need paired data/correlation | Within-subject repeated measures; exact condition means reported in abstract/results.	heart_rate	MD	TRUE	Within-subject repeated measures	D_Agata_2023	2023	The Effect of External Dissociative Stimuli on Plank Duration Performed by Male Collegiate Soccer Players	Forearm plank to failure; To failure	Self-selected music vs virtual reality vs no external stimuli	Within-subject repeated measures	isometric_endurance_like	isometric_endurance	self_selected_or_preferred	preferred_or_self_selected		not_reported				not_reported_in_arm			No external stimuli	pending_manual_coding	bpm	TRUE
17	17.pdf	D'Agata et al., 2023	Performance	Hr	Average heart rate	Virtual reality (VR)	No external stimuli	92	21	17	87	18	17	bpm	Context-dependent	Test	Yes	No - within-subject study; need assumed or reported within-person correlation	No	Within-subject repeated measures	Exact mean±SD from uploaded extraction workbook	23.pdf; p.1,3	Partial - need paired data/correlation | Within-subject repeated measures; exact condition means reported in abstract/results.	heart_rate	MD	TRUE	Within-subject repeated measures	D_Agata_2023	2023	The Effect of External Dissociative Stimuli on Plank Duration Performed by Male Collegiate Soccer Players	Forearm plank to failure; To failure	Self-selected music vs virtual reality vs no external stimuli	Within-subject repeated measures	isometric_endurance_like	isometric_endurance	unclear	not_reported		not_reported				not_reported_in_arm			No external stimuli	pending_manual_coding	bpm	TRUE
18	18.pdf	Atan, 2013	Performance	Power max	Peak power	Fast rhythm music	No music	481.6	66	28	466.8	55.5	28	W	Higher = better	RAST	Yes	No - within-subject study; need assumed or reported within-person correlation	No	Within-subject repeated measures	Exact mean±SD from source table	19.pdf; p.3	Partial - need paired data/correlation | RAST	peak_power	MD	TRUE	Within-subject repeated measures	Atan_2013	2013	Effect of music on anaerobic exercise performance	RAST repeated-sprint test and Wingate anaerobic test under 3 conditions on separate days	Fast rhythm music vs slow rhythm music vs no music	Within-subject repeated measures; randomized order across six visits	repeated_effort_interval	repeated_effort	researcher_selected_or_fixed	not_reported		fast				not_reported_in_arm			No music	pending_manual_coding	w	TRUE
18	18.pdf	Atan, 2013	Performance	Mean power	Average power	Fast rhythm music	No music	311.4	49.5	28	292.4	43.4	28	W	Higher = better	RAST	Yes	No - within-subject study; need assumed or reported within-person correlation	No	Within-subject repeated measures	Exact mean±SD from source table	19.pdf; p.3	Partial - need paired data/correlation | RAST	mean_power	MD	TRUE	Within-subject repeated measures	Atan_2013	2013	Effect of music on anaerobic exercise performance	RAST repeated-sprint test and Wingate anaerobic test under 3 conditions on separate days	Fast rhythm music vs slow rhythm music vs no music	Within-subject repeated measures; randomized order across six visits	repeated_effort_interval	repeated_effort	researcher_selected_or_fixed	not_reported		fast				not_reported_in_arm			No music	pending_manual_coding	w	TRUE
18	18.pdf	Atan, 2013	Fatigue	Fatigue index	Fatigue index	Fast rhythm music	No music	43.4	9.9	28	47	9	28	%	Lower = better	RAST	Yes	No - within-subject study; need assumed or reported within-person correlation	No	Within-subject repeated measures	Exact mean±SD from source table	19.pdf; p.3	Partial - need paired data/correlation | RAST	fatigue_index	MD	TRUE	Within-subject repeated measures	Atan_2013	2013	Effect of music on anaerobic exercise performance	RAST repeated-sprint test and Wingate anaerobic test under 3 conditions on separate days	Fast rhythm music vs slow rhythm music vs no music	Within-subject repeated measures; randomized order across six visits	repeated_effort_interval	repeated_effort	researcher_selected_or_fixed	not_reported		fast				not_reported_in_arm			No music	pending_manual_coding	%	TRUE
18	18.pdf	Atan, 2013	Performance	Hr	Heart rate (post-test)	Fast rhythm music	No music	188.5	13.3	28	185.9	12.9	28	bpm	Context-dependent	RAST	Yes	No - within-subject study; need assumed or reported within-person correlation	No	Within-subject repeated measures	Exact mean±SD from source table	19.pdf; p.3	Partial - need paired data/correlation | RAST	heart_rate	MD	TRUE	Within-subject repeated measures	Atan_2013	2013	Effect of music on anaerobic exercise performance	RAST repeated-sprint test and Wingate anaerobic test under 3 conditions on separate days	Fast rhythm music vs slow rhythm music vs no music	Within-subject repeated measures; randomized order across six visits	repeated_effort_interval	repeated_effort	researcher_selected_or_fixed	not_reported		fast				not_reported_in_arm			No music	pending_manual_coding	bpm	TRUE
18	18.pdf	Atan, 2013	Performance	Power max	Peak power	Fast rhythm music	No music	952.7	212.4	28	935.2	202.7	28	W	Higher = better	Wingate	Yes	No - within-subject study; need assumed or reported within-person correlation	No	Within-subject repeated measures	Exact mean±SD from source table	19.pdf; p.3	Partial - need paired data/correlation | Wingate	peak_power	MD	TRUE	Within-subject repeated measures	Atan_2013	2013	Effect of music on anaerobic exercise performance	RAST repeated-sprint test and Wingate anaerobic test under 3 conditions on separate days	Fast rhythm music vs slow rhythm music vs no music	Within-subject repeated measures; randomized order across six visits	repeated_effort_interval	repeated_effort	researcher_selected_or_fixed	not_reported		fast				not_reported_in_arm			No music	pending_manual_coding	w	TRUE
18	18.pdf	Atan, 2013	Performance	Mean power	Average power	Fast rhythm music	No music	522.2	146.7	28	517.2	145.3	28	W	Higher = better	Wingate	Yes	No - within-subject study; need assumed or reported within-person correlation	No	Within-subject repeated measures	Exact mean±SD from source table	19.pdf; p.3	Partial - need paired data/correlation | Wingate	mean_power	MD	TRUE	Within-subject repeated measures	Atan_2013	2013	Effect of music on anaerobic exercise performance	RAST repeated-sprint test and Wingate anaerobic test under 3 conditions on separate days	Fast rhythm music vs slow rhythm music vs no music	Within-subject repeated measures; randomized order across six visits	repeated_effort_interval	repeated_effort	researcher_selected_or_fixed	not_reported		fast				not_reported_in_arm			No music	pending_manual_coding	w	TRUE
18	18.pdf	Atan, 2013	Fatigue	Fatigue index	Fatigue index	Fast rhythm music	No music	74.5	13	28	77.8	10.2	28	%	Lower = better	Wingate	Yes	No - within-subject study; need assumed or reported within-person correlation	No	Within-subject repeated measures	Exact mean±SD from source table	19.pdf; p.3	Partial - need paired data/correlation | Wingate	fatigue_index	MD	TRUE	Within-subject repeated measures	Atan_2013	2013	Effect of music on anaerobic exercise performance	RAST repeated-sprint test and Wingate anaerobic test under 3 conditions on separate days	Fast rhythm music vs slow rhythm music vs no music	Within-subject repeated measures; randomized order across six visits	repeated_effort_interval	repeated_effort	researcher_selected_or_fixed	not_reported		fast				not_reported_in_arm			No music	pending_manual_coding	%	TRUE
18	18.pdf	Atan, 2013	Performance	Hr	Heart rate (post-test)	Fast rhythm music	No music	193	11.8	28	188.3	11.6	28	bpm	Context-dependent	Wingate	Yes	No - within-subject study; need assumed or reported within-person correlation	No	Within-subject repeated measures	Exact mean±SD from source table	19.pdf; p.3	Partial - need paired data/correlation | Wingate	heart_rate	MD	TRUE	Within-subject repeated measures	Atan_2013	2013	Effect of music on anaerobic exercise performance	RAST repeated-sprint test and Wingate anaerobic test under 3 conditions on separate days	Fast rhythm music vs slow rhythm music vs no music	Within-subject repeated measures; randomized order across six visits	repeated_effort_interval	repeated_effort	researcher_selected_or_fixed	not_reported		fast				not_reported_in_arm			No music	pending_manual_coding	bpm	TRUE
19	19.pdf	Biagini et al., 2012	Performance	Repetitions	Bench press repetitions	Self-selected music	No music	14.15	1.95	20	13.9	1.83	20	count	Higher = better	Bench press set 1	Yes	No - within-subject study; need assumed or reported within-person correlation	No	Counterbalanced crossover	Exact mean±SD from source table	20.pdf; p.2-3	Partial - need paired data/correlation	repetitions	SMD	TRUE	Counterbalanced crossover	Biagini_2012	2012	Effects of Self-Selected Music on Strength, Explosiveness, and Mood	Bench press 3 sets to failure at 75% 1RM and squat jump 3 reps at 30% 1RM	Self-selected music vs no music	Counterbalanced crossover / within-subject repeated measures	repetition_resistance	resistance_repetition	self_selected_or_preferred	preferred_or_self_selected		not_reported				not_reported_in_arm			No music	pending_manual_coding	count	TRUE
19	19.pdf	Biagini et al., 2012	Performance	Repetitions	Bench press repetitions	Self-selected music	No music	7.8	1.67	20	7.35	1.56	20	count	Higher = better	Bench press set 2	Yes	No - within-subject study; need assumed or reported within-person correlation	No	Counterbalanced crossover	Exact mean±SD from source table	20.pdf; p.2-3	Partial - need paired data/correlation	repetitions	SMD	TRUE	Counterbalanced crossover	Biagini_2012	2012	Effects of Self-Selected Music on Strength, Explosiveness, and Mood	Bench press 3 sets to failure at 75% 1RM and squat jump 3 reps at 30% 1RM	Self-selected music vs no music	Counterbalanced crossover / within-subject repeated measures	repetition_resistance	resistance_repetition	self_selected_or_preferred	preferred_or_self_selected		not_reported				not_reported_in_arm			No music	pending_manual_coding	count	TRUE
19	19.pdf	Biagini et al., 2012	Performance	Repetitions	Bench press repetitions	Self-selected music	No music	3.95	1.46	20	4	1.29	20	count	Higher = better	Bench press set 3	Yes	No - within-subject study; need assumed or reported within-person correlation	No	Counterbalanced crossover	Exact mean±SD from source table	20.pdf; p.2-3	Partial - need paired data/correlation	repetitions	SMD	TRUE	Counterbalanced crossover	Biagini_2012	2012	Effects of Self-Selected Music on Strength, Explosiveness, and Mood	Bench press 3 sets to failure at 75% 1RM and squat jump 3 reps at 30% 1RM	Self-selected music vs no music	Counterbalanced crossover / within-subject repeated measures	repetition_resistance	resistance_repetition	self_selected_or_preferred	preferred_or_self_selected		not_reported				not_reported_in_arm			No music	pending_manual_coding	count	TRUE
19	19.pdf	Biagini et al., 2012	Fatigue	Rpe	Bench press RPE	Self-selected music	No music	8.81	1.18	20	9.06	1.09	20	scale score	Lower = better	Bench press session	Yes	No - within-subject study; need assumed or reported within-person correlation	No	Counterbalanced crossover	Exact mean±SD from source table	20.pdf; p.2-3	Partial - need paired data/correlation	rpe	SMD	TRUE	Counterbalanced crossover	Biagini_2012	2012	Effects of Self-Selected Music on Strength, Explosiveness, and Mood	Bench press 3 sets to failure at 75% 1RM and squat jump 3 reps at 30% 1RM	Self-selected music vs no music	Counterbalanced crossover / within-subject repeated measures	repetition_resistance	resistance_repetition	self_selected_or_preferred	preferred_or_self_selected		not_reported				not_reported_in_arm			No music	pending_manual_coding	scale score	TRUE
19	19.pdf	Biagini et al., 2012	Performance	Velocity	Takeoff velocity	Self-selected music	No music	2.06	0.17	20	1.99	0.18	20	m/s	Higher = better	Squat jump task	Yes	No - within-subject study; need assumed or reported within-person correlation	No	Counterbalanced crossover	Exact mean±SD from source table	20.pdf; p.2-3	Partial - need paired data/correlation	velocity	MD	TRUE	Counterbalanced crossover	Biagini_2012	2012	Effects of Self-Selected Music on Strength, Explosiveness, and Mood	Bench press 3 sets to failure at 75% 1RM and squat jump 3 reps at 30% 1RM	Self-selected music vs no music	Counterbalanced crossover / within-subject repeated measures	repetition_resistance	resistance_repetition	self_selected_or_preferred	preferred_or_self_selected		not_reported				not_reported_in_arm			No music	pending_manual_coding	m/s	TRUE
19	19.pdf	Biagini et al., 2012	Fatigue	Rpe	Squat jump RPE	Self-selected music	No music	5.71	1.37	20	6.36	1.61	20	scale score	Lower = better	Squat jump task	Yes	No - within-subject study; need assumed or reported within-person correlation	No	Counterbalanced crossover	Exact mean±SD from source table	20.pdf; p.2-3	Partial - need paired data/correlation	rpe	SMD	TRUE	Counterbalanced crossover	Biagini_2012	2012	Effects of Self-Selected Music on Strength, Explosiveness, and Mood	Bench press 3 sets to failure at 75% 1RM and squat jump 3 reps at 30% 1RM	Self-selected music vs no music	Counterbalanced crossover / within-subject repeated measures	repetition_resistance	resistance_repetition	self_selected_or_preferred	preferred_or_self_selected		not_reported				not_reported_in_arm			No music	pending_manual_coding	scale score	TRUE
21	21.pdf	Moss et al., 2018	Performance	Mean power	Mean power	Self-selected music (SS)	Control (no music)	372	108	16	373	96	16	W	Higher = better	Jump squat 30% 1RM	Yes	No - within-subject study; need assumed or reported within-person correlation	No	Repeated-measures within-subject	Exact mean±SD from source table	22.pdf; p.32	Partial - need paired data/correlation	mean_power	MD	TRUE	Repeated-measures within-subject	Moss_2018	2018	The influence of music genre on explosive power, repetitions to failure and mood responses during resistance training	Jump squat and bench throw at 30% 1RM; back squat and bench press repetitions to failure at 60, 70 and 80% 1RM	No music control vs electronic dance music vs metal vs self-selected music	Repeated-measures design; randomized order across four conditions	repetition_resistance	resistance_repetition	self_selected_or_preferred	preferred_or_self_selected		not_reported				not_reported_in_arm			Control (no music)	pending_manual_coding	w	TRUE
21	21.pdf	Moss et al., 2018	Performance	Mean power	Mean power	Self-selected music (SS)	Control (no music)	324	89	16	313.5	78	16	W	Higher = better	Bench throw 30% 1RM	Yes	No - within-subject study; need assumed or reported within-person correlation	No	Repeated-measures within-subject	Exact mean±SD from source table	22.pdf; p.32	Partial - need paired data/correlation	mean_power	MD	TRUE	Repeated-measures within-subject	Moss_2018	2018	The influence of music genre on explosive power, repetitions to failure and mood responses during resistance training	Jump squat and bench throw at 30% 1RM; back squat and bench press repetitions to failure at 60, 70 and 80% 1RM	No music control vs electronic dance music vs metal vs self-selected music	Repeated-measures design; randomized order across four conditions	repetition_resistance	resistance_repetition	self_selected_or_preferred	preferred_or_self_selected		not_reported				not_reported_in_arm			Control (no music)	pending_manual_coding	w	TRUE
21	21.pdf	Moss et al., 2018	Performance	Hr	Heart rate	Self-selected music (SS)	Control (no music)	130	16	16	118	23	16	bpm	Context-dependent	Back squat 30% 1RM	Yes	No - within-subject study; need assumed or reported within-person correlation	No	Repeated-measures within-subject	Exact mean±SD from source table	22.pdf; p.33	Partial - need paired data/correlation	heart_rate	MD	TRUE	Repeated-measures within-subject	Moss_2018	2018	The influence of music genre on explosive power, repetitions to failure and mood responses during resistance training	Jump squat and bench throw at 30% 1RM; back squat and bench press repetitions to failure at 60, 70 and 80% 1RM	No music control vs electronic dance music vs metal vs self-selected music	Repeated-measures design; randomized order across four conditions	repetition_resistance	resistance_repetition	self_selected_or_preferred	preferred_or_self_selected		not_reported				not_reported_in_arm			Control (no music)	pending_manual_coding	bpm	TRUE
21	21.pdf	Moss et al., 2018	Performance	Hr	Heart rate	Self-selected music (SS)	Control (no music)	167	25	16	160	23	16	bpm	Context-dependent	Back squat 60% 1RM	Yes	No - within-subject study; need assumed or reported within-person correlation	No	Repeated-measures within-subject	Exact mean±SD from source table	22.pdf; p.33	Partial - need paired data/correlation	heart_rate	MD	TRUE	Repeated-measures within-subject	Moss_2018	2018	The influence of music genre on explosive power, repetitions to failure and mood responses during resistance training	Jump squat and bench throw at 30% 1RM; back squat and bench press repetitions to failure at 60, 70 and 80% 1RM	No music control vs electronic dance music vs metal vs self-selected music	Repeated-measures design; randomized order across four conditions	repetition_resistance	resistance_repetition	self_selected_or_preferred	preferred_or_self_selected		not_reported				not_reported_in_arm			Control (no music)	pending_manual_coding	bpm	TRUE
21	21.pdf	Moss et al., 2018	Performance	Hr	Heart rate	Self-selected music (SS)	Control (no music)	167	20	16	157	21	16	bpm	Context-dependent	Back squat 70% 1RM	Yes	No - within-subject study; need assumed or reported within-person correlation	No	Repeated-measures within-subject	Exact mean±SD from source table	22.pdf; p.33	Partial - need paired data/correlation	heart_rate	MD	TRUE	Repeated-measures within-subject	Moss_2018	2018	The influence of music genre on explosive power, repetitions to failure and mood responses during resistance training	Jump squat and bench throw at 30% 1RM; back squat and bench press repetitions to failure at 60, 70 and 80% 1RM	No music control vs electronic dance music vs metal vs self-selected music	Repeated-measures design; randomized order across four conditions	repetition_resistance	resistance_repetition	self_selected_or_preferred	preferred_or_self_selected		not_reported				not_reported_in_arm			Control (no music)	pending_manual_coding	bpm	TRUE
21	21.pdf	Moss et al., 2018	Performance	Hr	Heart rate	Self-selected music (SS)	Control (no music)	159	23	16	154	20	16	bpm	Context-dependent	Back squat 80% 1RM	Yes	No - within-subject study; need assumed or reported within-person correlation	No	Repeated-measures within-subject	Exact mean±SD from source table	22.pdf; p.33	Partial - need paired data/correlation	heart_rate	MD	TRUE	Repeated-measures within-subject	Moss_2018	2018	The influence of music genre on explosive power, repetitions to failure and mood responses during resistance training	Jump squat and bench throw at 30% 1RM; back squat and bench press repetitions to failure at 60, 70 and 80% 1RM	No music control vs electronic dance music vs metal vs self-selected music	Repeated-measures design; randomized order across four conditions	repetition_resistance	resistance_repetition	self_selected_or_preferred	preferred_or_self_selected		not_reported				not_reported_in_arm			Control (no music)	pending_manual_coding	bpm	TRUE
21	21.pdf	Moss et al., 2018	Performance	Hr	Heart rate	Self-selected music (SS)	Control (no music)	125	15	16	109	12	16	bpm	Context-dependent	Bench press 30% 1RM	Yes	No - within-subject study; need assumed or reported within-person correlation	No	Repeated-measures within-subject	Exact mean±SD from source table	22.pdf; p.33	Partial - need paired data/correlation	heart_rate	MD	TRUE	Repeated-measures within-subject	Moss_2018	2018	The influence of music genre on explosive power, repetitions to failure and mood responses during resistance training	Jump squat and bench throw at 30% 1RM; back squat and bench press repetitions to failure at 60, 70 and 80% 1RM	No music control vs electronic dance music vs metal vs self-selected music	Repeated-measures design; randomized order across four conditions	repetition_resistance	resistance_repetition	self_selected_or_preferred	preferred_or_self_selected		not_reported				not_reported_in_arm			Control (no music)	pending_manual_coding	bpm	TRUE
21	21.pdf	Moss et al., 2018	Performance	Hr	Heart rate	Self-selected music (SS)	Control (no music)	156	17	16	142	18	16	bpm	Context-dependent	Bench press 60% 1RM	Yes	No - within-subject study; need assumed or reported within-person correlation	No	Repeated-measures within-subject	Exact mean±SD from source table	22.pdf; p.33	Partial - need paired data/correlation	heart_rate	MD	TRUE	Repeated-measures within-subject	Moss_2018	2018	The influence of music genre on explosive power, repetitions to failure and mood responses during resistance training	Jump squat and bench throw at 30% 1RM; back squat and bench press repetitions to failure at 60, 70 and 80% 1RM	No music control vs electronic dance music vs metal vs self-selected music	Repeated-measures design; randomized order across four conditions	repetition_resistance	resistance_repetition	self_selected_or_preferred	preferred_or_self_selected		not_reported				not_reported_in_arm			Control (no music)	pending_manual_coding	bpm	TRUE
21	21.pdf	Moss et al., 2018	Performance	Hr	Heart rate	Self-selected music (SS)	Control (no music)	146	19	16	146	21	16	bpm	Context-dependent	Bench press 70% 1RM	Yes	No - within-subject study; need assumed or reported within-person correlation	No	Repeated-measures within-subject	Exact mean±SD from source table	22.pdf; p.33	Partial - need paired data/correlation	heart_rate	MD	TRUE	Repeated-measures within-subject	Moss_2018	2018	The influence of music genre on explosive power, repetitions to failure and mood responses during resistance training	Jump squat and bench throw at 30% 1RM; back squat and bench press repetitions to failure at 60, 70 and 80% 1RM	No music control vs electronic dance music vs metal vs self-selected music	Repeated-measures design; randomized order across four conditions	repetition_resistance	resistance_repetition	self_selected_or_preferred	preferred_or_self_selected		not_reported				not_reported_in_arm			Control (no music)	pending_manual_coding	bpm	TRUE
21	21.pdf	Moss et al., 2018	Performance	Hr	Heart rate	Self-selected music (SS)	Control (no music)	146	17	16	137	19	16	bpm	Context-dependent	Bench press 80% 1RM	Yes	No - within-subject study; need assumed or reported within-person correlation	No	Repeated-measures within-subject	Exact mean±SD from source table	22.pdf; p.33	Partial - need paired data/correlation	heart_rate	MD	TRUE	Repeated-measures within-subject	Moss_2018	2018	The influence of music genre on explosive power, repetitions to failure and mood responses during resistance training	Jump squat and bench throw at 30% 1RM; back squat and bench press repetitions to failure at 60, 70 and 80% 1RM	No music control vs electronic dance music vs metal vs self-selected music	Repeated-measures design; randomized order across four conditions	repetition_resistance	resistance_repetition	self_selected_or_preferred	preferred_or_self_selected		not_reported				not_reported_in_arm			Control (no music)	pending_manual_coding	bpm	TRUE
21	21.pdf	Moss et al., 2018	Fatigue	Rpe	RPE	Self-selected music (SS)	Control (no music)	10.2	2	16	9.9	2.6	16	scale score	Lower = better	Back squat 30% 1RM	Yes	No - within-subject study; need assumed or reported within-person correlation	No	Repeated-measures within-subject	Exact mean±SD from source table	22.pdf; p.33	Partial - need paired data/correlation	rpe	SMD	TRUE	Repeated-measures within-subject	Moss_2018	2018	The influence of music genre on explosive power, repetitions to failure and mood responses during resistance training	Jump squat and bench throw at 30% 1RM; back squat and bench press repetitions to failure at 60, 70 and 80% 1RM	No music control vs electronic dance music vs metal vs self-selected music	Repeated-measures design; randomized order across four conditions	repetition_resistance	resistance_repetition	self_selected_or_preferred	preferred_or_self_selected		not_reported				not_reported_in_arm			Control (no music)	pending_manual_coding	scale score	TRUE
21	21.pdf	Moss et al., 2018	Fatigue	Rpe	RPE	Self-selected music (SS)	Control (no music)	15.3	2.3	16	15	2.3	16	scale score	Lower = better	Back squat 60% 1RM	Yes	No - within-subject study; need assumed or reported within-person correlation	No	Repeated-measures within-subject	Exact mean±SD from source table	22.pdf; p.33	Partial - need paired data/correlation	rpe	SMD	TRUE	Repeated-measures within-subject	Moss_2018	2018	The influence of music genre on explosive power, repetitions to failure and mood responses during resistance training	Jump squat and bench throw at 30% 1RM; back squat and bench press repetitions to failure at 60, 70 and 80% 1RM	No music control vs electronic dance music vs metal vs self-selected music	Repeated-measures design; randomized order across four conditions	repetition_resistance	resistance_repetition	self_selected_or_preferred	preferred_or_self_selected		not_reported				not_reported_in_arm			Control (no music)	pending_manual_coding	scale score	TRUE
21	21.pdf	Moss et al., 2018	Fatigue	Rpe	RPE	Self-selected music (SS)	Control (no music)	16.8	1.9	16	16.6	2	16	scale score	Lower = better	Back squat 70% 1RM	Yes	No - within-subject study; need assumed or reported within-person correlation	No	Repeated-measures within-subject	Exact mean±SD from source table	22.pdf; p.33	Partial - need paired data/correlation	rpe	SMD	TRUE	Repeated-measures within-subject	Moss_2018	2018	The influence of music genre on explosive power, repetitions to failure and mood responses during resistance training	Jump squat and bench throw at 30% 1RM; back squat and bench press repetitions to failure at 60, 70 and 80% 1RM	No music control vs electronic dance music vs metal vs self-selected music	Repeated-measures design; randomized order across four conditions	repetition_resistance	resistance_repetition	self_selected_or_preferred	preferred_or_self_selected		not_reported				not_reported_in_arm			Control (no music)	pending_manual_coding	scale score	TRUE
21	21.pdf	Moss et al., 2018	Fatigue	Rpe	RPE	Self-selected music (SS)	Control (no music)	18.3	1.6	16	17.9	1.6	16	scale score	Lower = better	Back squat 80% 1RM	Yes	No - within-subject study; need assumed or reported within-person correlation	No	Repeated-measures within-subject	Exact mean±SD from source table	22.pdf; p.33	Partial - need paired data/correlation	rpe	SMD	TRUE	Repeated-measures within-subject	Moss_2018	2018	The influence of music genre on explosive power, repetitions to failure and mood responses during resistance training	Jump squat and bench throw at 30% 1RM; back squat and bench press repetitions to failure at 60, 70 and 80% 1RM	No music control vs electronic dance music vs metal vs self-selected music	Repeated-measures design; randomized order across four conditions	repetition_resistance	resistance_repetition	self_selected_or_preferred	preferred_or_self_selected		not_reported				not_reported_in_arm			Control (no music)	pending_manual_coding	scale score	TRUE
21	21.pdf	Moss et al., 2018	Fatigue	Rpe	RPE	Self-selected music (SS)	Control (no music)	9.9	2.2	16	9.1	2.3	16	scale score	Lower = better	Bench press 30% 1RM	Yes	No - within-subject study; need assumed or reported within-person correlation	No	Repeated-measures within-subject	Exact mean±SD from source table	22.pdf; p.33	Partial - need paired data/correlation	rpe	SMD	TRUE	Repeated-measures within-subject	Moss_2018	2018	The influence of music genre on explosive power, repetitions to failure and mood responses during resistance training	Jump squat and bench throw at 30% 1RM; back squat and bench press repetitions to failure at 60, 70 and 80% 1RM	No music control vs electronic dance music vs metal vs self-selected music	Repeated-measures design; randomized order across four conditions	repetition_resistance	resistance_repetition	self_selected_or_preferred	preferred_or_self_selected		not_reported				not_reported_in_arm			Control (no music)	pending_manual_coding	scale score	TRUE
21	21.pdf	Moss et al., 2018	Fatigue	Rpe	RPE	Self-selected music (SS)	Control (no music)	14.8	2.4	16	14.7	2.4	16	scale score	Lower = better	Bench press 60% 1RM	Yes	No - within-subject study; need assumed or reported within-person correlation	No	Repeated-measures within-subject	Exact mean±SD from source table	22.pdf; p.33	Partial - need paired data/correlation	rpe	SMD	TRUE	Repeated-measures within-subject	Moss_2018	2018	The influence of music genre on explosive power, repetitions to failure and mood responses during resistance training	Jump squat and bench throw at 30% 1RM; back squat and bench press repetitions to failure at 60, 70 and 80% 1RM	No music control vs electronic dance music vs metal vs self-selected music	Repeated-measures design; randomized order across four conditions	repetition_resistance	resistance_repetition	self_selected_or_preferred	preferred_or_self_selected		not_reported				not_reported_in_arm			Control (no music)	pending_manual_coding	scale score	TRUE
21	21.pdf	Moss et al., 2018	Fatigue	Rpe	RPE	Self-selected music (SS)	Control (no music)	16.8	1.6	16	16.7	1.8	16	scale score	Lower = better	Bench press 70% 1RM	Yes	No - within-subject study; need assumed or reported within-person correlation	No	Repeated-measures within-subject	Exact mean±SD from source table	22.pdf; p.33	Partial - need paired data/correlation	rpe	SMD	TRUE	Repeated-measures within-subject	Moss_2018	2018	The influence of music genre on explosive power, repetitions to failure and mood responses during resistance training	Jump squat and bench throw at 30% 1RM; back squat and bench press repetitions to failure at 60, 70 and 80% 1RM	No music control vs electronic dance music vs metal vs self-selected music	Repeated-measures design; randomized order across four conditions	repetition_resistance	resistance_repetition	self_selected_or_preferred	preferred_or_self_selected		not_reported				not_reported_in_arm			Control (no music)	pending_manual_coding	scale score	TRUE
21	21.pdf	Moss et al., 2018	Fatigue	Rpe	RPE	Self-selected music (SS)	Control (no music)	18	1.5	16	17.7	1.7	16	scale score	Lower = better	Bench press 80% 1RM	Yes	No - within-subject study; need assumed or reported within-person correlation	No	Repeated-measures within-subject	Exact mean±SD from source table	22.pdf; p.33	Partial - need paired data/correlation	rpe	SMD	TRUE	Repeated-measures within-subject	Moss_2018	2018	The influence of music genre on explosive power, repetitions to failure and mood responses during resistance training	Jump squat and bench throw at 30% 1RM; back squat and bench press repetitions to failure at 60, 70 and 80% 1RM	No music control vs electronic dance music vs metal vs self-selected music	Repeated-measures design; randomized order across four conditions	repetition_resistance	resistance_repetition	self_selected_or_preferred	preferred_or_self_selected		not_reported				not_reported_in_arm			Control (no music)	pending_manual_coding	scale score	TRUE
23	23.pdf	Stork & Martin Ginis, 2016	Affective	Enjoyment score	Enjoyment	Self-selected music	No music	91.78	15.09	20	85.32	15.94	20	scale score	Higher = better	Post-exercise	Yes	No - within-subject study; need assumed or reported within-person correlation	No	Within-subject randomized counterbalanced crossover	Exact mean±SD from source table	24.pdf; p.5	Partial - need paired data/correlation	enjoyment_score	MD	TRUE	Within-subject randomized counterbalanced crossover	Stork_2016	2016	Listening to music during sprint interval exercise: The impact on exercise attitudes and intentions	Two acute SIT sessions (4 × 30 s all-out Wingates, 4 min rest); psychosocial outcomes measured post-exercise	Self-selected music vs no music	Within-subject randomized counterbalanced crossover	maximal_short_duration	maximal	self_selected_or_preferred	preferred_or_self_selected		not_reported				not_reported_in_arm			No music	pending_manual_coding	scale score	TRUE
24	24.pdf		Affective	Motivation	Motivation	Music	No music	5.76	0.55	20	4.51	0.55	20	scale score	Higher = better	Post-exercise	Yes	No - within-subject study; need assumed or reported within-person correlation	No	Within-subject randomized counterbalanced crossover	Exact mean±SD from Figure	25.pdf; p.6	Partial - need paired data/correlation	motivation	SMD	TRUE	Within-subject randomized counterbalanced crossover	Stork_2015	2015	Music Enhances Performance and Perceived Enjoyment of Sprint Interval Exercise	Acute SIT: 4 × 30-s all-out Wingate bouts with 4-min rest	Self-selected music vs no music	Within-subject crossover	maximal_short_duration	maximal	music_unspecified	not_reported		not_reported				not_reported_in_arm			No music	pending_manual_coding	scale score	TRUE
24	24.pdf		Affective	Feeling Scale	Feeling Scale	Music	No music	0.26	0.66	20	-0.29	0.65	20	scale score	Higher = better	Post-exercise	Yes	No - within-subject study; need assumed or reported within-person correlation	No	Within-subject randomized counterbalanced crossover	Exact mean±SD from Figure	25.pdf; p.6	Partial - need paired data/correlation	feeling_scale	MD	TRUE	Within-subject randomized counterbalanced crossover	Stork_2015	2015	Music Enhances Performance and Perceived Enjoyment of Sprint Interval Exercise	Acute SIT: 4 × 30-s all-out Wingate bouts with 4-min rest	Self-selected music vs no music	Within-subject crossover	maximal_short_duration	maximal	music_unspecified	not_reported		not_reported				not_reported_in_arm			No music	pending_manual_coding	scale score	TRUE
[truncated: 55 more columns]

## Sheet: S5_one_effect_dataset
Study_ID	File	Citation	Outcome_domain	Outcome_standardized	Outcome_original	Music_arm	Comparator_arm	Mean_music	SD_music	N_music	Mean_comparator	SD_comparator	N_comparator	Unit	Direction_for_benefit	Timepoint	Paired_design	Directly_effect_size_ready	Within_person_correlation_reported	Design	Exactness	Source	Meta_note	outcome_key	effect_metric	paired_design	design	study_id	Year	Title	exercise_protocol	Music_conditions	Design_study	task_type	intensity_category	music_selection	preference	tempo_BPM	tempo_category	genre	volume	familiarity	timing	delivery_mode	synchronous_or_asynchronous	comparator	reporting_quality	unit_clean	analysis_include
1	1.pdf	Kasai & Ando, 2025	Fatigue	Rpe	RPE	Familiar-language motivational music (FM)	No music (Con)	15.97	0.47	14	15.9	0.5	14	scale score	Lower better	Post-test	Yes	No - within-subject study; need assumed or reported within-person correlation	No	Within-subject crossover	Recovered from abbreviated row in uploaded extraction workbook; verify against source PDF	1.pdf; p.1,10-11	Partial - need paired data/correlation | Within-subject crossover. Exact mean±SD reported in abstract.	rpe	SMD	TRUE	Within-subject crossover	Kasai_2025	2025	Effects of Familiar Language Lyrics in Self-Selected Motivational Music on Sprint Performance and Psychophysiological Responses	Cycling / maximal pedaling; High	Familiar-language lyrics vs unfamiliar-language lyrics vs no music	Within-subject crossover	maximal_short_duration	maximal	researcher_selected_or_fixed	not_reported		not_reported			reported_in_arm_text	not_reported_in_arm			No music (Con)	pending_manual_coding	scale score	TRUE
2	2.pdf	Cavaggioni et al., 2025	Performance	Power max	Maximum power	Preferred music	No music	652.5	203	18	654.6	179	18	W	Higher better	Post-test	Yes	No - within-subject study; need assumed or reported within-person correlation	No	Within-subject repeated measures	Exact mean±SD from uploaded extraction workbook	2.pdf; p.4	Partial - need paired data/correlation | Within-subject RAST test; participants listened continuously during sprint test.	peak_power	MD	TRUE	Within-subject repeated measures	Cavaggioni_2025	2025	Effects of music listening on anaerobic performance and motivation in healthy young adults	RAST running repeated sprint; High	Preferred music vs no music	Within-subject repeated measures	repeated_effort_interval	repeated_effort	self_selected_or_preferred	preferred_or_self_selected		not_reported				not_reported_in_arm			No music	pending_manual_coding	w	TRUE
2	2.pdf	Cavaggioni et al., 2025	Performance	Mean power	Mean power	Preferred music	No music	536	142	18	541.9	140	18	W	Higher better	Post-test	Yes	No - within-subject study; need assumed or reported within-person correlation	No	Within-subject repeated measures	Exact mean±SD from uploaded extraction workbook	2.pdf; p.4	Partial - need paired data/correlation | Within-subject RAST test; participants listened continuously during sprint test.	mean_power	MD	TRUE	Within-subject repeated measures	Cavaggioni_2025	2025	Effects of music listening on anaerobic performance and motivation in healthy young adults	RAST running repeated sprint; High	Preferred music vs no music	Within-subject repeated measures	repeated_effort_interval	repeated_effort	self_selected_or_preferred	preferred_or_self_selected		not_reported				not_reported_in_arm			No music	pending_manual_coding	w	TRUE
2	2.pdf	Cavaggioni et al., 2025	Fatigue	Rpe	RPE	Preferred music	No music	15.2	1.6	18	15.4	1.7	18	scale score	Lower better	Post-test	Yes	No - within-subject study; need assumed or reported within-person correlation	No	Within-subject repeated measures	Exact mean±SD from uploaded extraction workbook	2.pdf; p.4	Partial - need paired data/correlation | Within-subject RAST test; participants listened continuously during sprint test.	rpe	SMD	TRUE	Within-subject repeated measures	Cavaggioni_2025	2025	Effects of music listening on anaerobic performance and motivation in healthy young adults	RAST running repeated sprint; High	Preferred music vs no music	Within-subject repeated measures	repeated_effort_interval	repeated_effort	self_selected_or_preferred	preferred_or_self_selected		not_reported				not_reported_in_arm			No music	pending_manual_coding	scale score	TRUE
2	2.pdf	Cavaggioni et al., 2025	Affective	Motivation	Motivation	Preferred music	No music	7.9	0.9	18	6.4	1.1	18	VAS / score	Higher better	Post-test	Yes	No - within-subject study; need assumed or reported within-person correlation	No	Within-subject repeated measures	Exact mean±SD from uploaded extraction workbook	2.pdf; p.4	Partial - need paired data/correlation | Within-subject RAST test; participants listened continuously during sprint test.	motivation	SMD	TRUE	Within-subject repeated measures	Cavaggioni_2025	2025	Effects of music listening on anaerobic performance and motivation in healthy young adults	RAST running repeated sprint; High	Preferred music vs no music	Within-subject repeated measures	repeated_effort_interval	repeated_effort	self_selected_or_preferred	preferred_or_self_selected		not_reported				not_reported_in_arm			No music	pending_manual_coding	vas / score	TRUE
3	3.pdf	Greco et al., 2022	Fatigue	Fatigue index	fatigue index	Self-selected music (SSM)	Control condition (CC)	15.66	7.54	26	15.76	5.34	26	% or score	Lower better	Endurance test	Yes	No - within-subject study; need assumed or reported within-person correlation	No	Within-subject repeated measures	Recovered from abbreviated row in uploaded extraction workbook; verify against source PDF	3.pdf; p.8	Partial - need paired data/correlation | Single-leg isometric leg extension.	fatigue_index	MD	TRUE	Within-subject repeated measures	Greco_2022	2022	Effects of self-selected versus motivational music on lower limb muscle strength and affective state in middle-aged adults	Single-leg isometric leg extension; Maximal and endurance strength	Self-selected music vs motivational music vs control	Within-subject repeated measures	isometric_endurance_like	isometric_endurance	self_selected_or_preferred	preferred_or_self_selected		not_reported				not_reported_in_arm			Control condition (CC)	pending_manual_coding	% or score	TRUE
3	3.pdf	Greco et al., 2022	Fatigue	Rpe	RPE	Self-selected music (SSM)	Control condition (CC)	3	151	26	3.04	1.59	26	scale score	Lower better	Endurance test	Yes	Check required - verify source value	No	Within-subject repeated measures	Possible value issue in uploaded extraction workbook; verify against source PDF	3.pdf; p.8	Partial - need paired data/correlation | Single-leg isometric leg extension. | One or more scale values appear implausible as entered in the source workbook.	rpe	SMD	TRUE	Within-subject repeated measures	Greco_2022	2022	Effects of self-selected versus motivational music on lower limb muscle strength and affective state in middle-aged adults	Single-leg isometric leg extension; Maximal and endurance strength	Self-selected music vs motivational music vs control	Within-subject repeated measures	isometric_endurance_like	isometric_endurance	self_selected_or_preferred	preferred_or_self_selected		not_reported				not_reported_in_arm			Control condition (CC)	pending_manual_coding	scale score	TRUE
3	3.pdf	Greco et al., 2022	Affective	Feeling Scale	fs	Self-selected music (SSM)	Control condition (CC)	4	1.01	26	3	0.66	26	scale score	Higher better	Endurance test	Yes	No - within-subject study; need assumed or reported within-person correlation	No	Within-subject repeated measures	Recovered from abbreviated row in uploaded extraction workbook; verify against source PDF	3.pdf; p.8	Partial - need paired data/correlation | Single-leg isometric leg extension.	feeling_scale	MD	TRUE	Within-subject repeated measures	Greco_2022	2022	Effects of self-selected versus motivational music on lower limb muscle strength and affective state in middle-aged adults	Single-leg isometric leg extension; Maximal and endurance strength	Self-selected music vs motivational music vs control	Within-subject repeated measures	isometric_endurance_like	isometric_endurance	self_selected_or_preferred	preferred_or_self_selected		not_reported				not_reported_in_arm			Control condition (CC)	pending_manual_coding	scale score	TRUE
4	4.pdf	Miras-Moreno et al., 2025	Performance	Velocity	Average velocity (m/s)	Music	Control	0.59	0.06	15	0.53	0.06	15	m/s	Higher better	Set 4	Yes	No - within-subject study; need assumed or reported within-person correlation	No	Within-subject repeated measures	Exact mean±SD from uploaded extraction workbook	4.pdf; p.5	Partial - need paired data/correlation | Set-specific repeated measure; not independent across sets.	velocity	MD	TRUE	Within-subject repeated measures	Miras_Moreno_2025	2025	Impact of Augmented Feedback and Music During the Bench Press Resistance Exercise	Bench press resistance exercise; 70% 1RM with 20% velocity loss	Music, KR, KR+music, or control	Within-subject repeated measures	repetition_resistance	resistance_repetition	music_unspecified	not_reported		not_reported				not_reported_in_arm			Control	pending_manual_coding	m/s	TRUE
4	4.pdf	Miras-Moreno et al., 2025	Performance	Repetitions	Number of repetitions	Music	Control	8.5	1.7	15	7.1	1.9	15	count	Higher better	Set 4	Yes	No - within-subject study; need assumed or reported within-person correlation	No	Within-subject repeated measures	Exact mean±SD from uploaded extraction workbook	4.pdf; p.5	Partial - need paired data/correlation | Set-specific repeated measure; not independent across sets.	repetitions	SMD	TRUE	Within-subject repeated measures	Miras_Moreno_2025	2025	Impact of Augmented Feedback and Music During the Bench Press Resistance Exercise	Bench press resistance exercise; 70% 1RM with 20% velocity loss	Music, KR, KR+music, or control	Within-subject repeated measures	repetition_resistance	resistance_repetition	music_unspecified	not_reported		not_reported				not_reported_in_arm			Control	pending_manual_coding	count	TRUE
4	4.pdf	Miras-Moreno et al., 2025	Fatigue	Rpe	RPE	Music	Control	6	1.64	15	6	1.64	15	scale score	Lower better	Set 4	Yes	No - within-subject study; need assumed or reported within-person correlation	No	Within-subject repeated measures	Recovered from abbreviated row in uploaded extraction workbook; verify against source PDF	4.pdf; p.5	Partial - need paired data/correlation | Set-specific repeated measure; not independent across sets.	rpe	SMD	TRUE	Within-subject repeated measures	Miras_Moreno_2025	2025	Impact of Augmented Feedback and Music During the Bench Press Resistance Exercise	Bench press resistance exercise; 70% 1RM with 20% velocity loss	Music, KR, KR+music, or control	Within-subject repeated measures	repetition_resistance	resistance_repetition	music_unspecified	not_reported		not_reported				not_reported_in_arm			Control	pending_manual_coding	scale score	TRUE
4	4.pdf	Miras-Moreno et al., 2025	Affective	Feeling Scale	Feeling scale (AU)	Music	Control	3.5	0.82	15	2.75	0.41	15	scale score	Higher better	Set 4	Yes	No - within-subject study; need assumed or reported within-person correlation	No	Within-subject repeated measures	Recovered from abbreviated row in uploaded extraction workbook; verify against source PDF	4.pdf; p.5	Partial - need paired data/correlation | Set-specific repeated measure; not independent across sets.	feeling_scale	MD	TRUE	Within-subject repeated measures	Miras_Moreno_2025	2025	Impact of Augmented Feedback and Music During the Bench Press Resistance Exercise	Bench press resistance exercise; 70% 1RM with 20% velocity loss	Music, KR, KR+music, or control	Within-subject repeated measures	repetition_resistance	resistance_repetition	music_unspecified	not_reported		not_reported				not_reported_in_arm			Control	pending_manual_coding	scale score	TRUE
5	5.pdf	Jebabli et al., 2023	Performance	Time	FT (s)	Preferred music during test	No music	3.44	0.16	19	3.53	0.13	19	s	Lower better	Set 2	Yes	No - within-subject study; need assumed or reported within-person correlation	No	Randomized crossover	Exact mean±SD from uploaded extraction workbook	5.pdf; p.4-6	Partial - need paired data/correlation | Randomized crossover RSS test.	time	MD	TRUE	Randomized crossover	Jebabli_2023	2023	Listening to music during a repeated sprint test improves performance and psychophysiological responses in healthy and physically active male adults	Repeated sprint sets (2x5x20 m); High	Preferred music during test or during warm-up vs no music	Randomized crossover	repeated_effort_interval	repeated_effort	self_selected_or_preferred	preferred_or_self_selected		not_reported				not_reported_in_arm			No music	pending_manual_coding	s	TRUE
5	5.pdf	Jebabli et al., 2023	Performance	Hr	HR max (beats/min)	Preferred music during test	No music	183.5	10.54	19	178.7	7.48	19	bpm	Context-dependent	During test	Yes	No - within-subject study; need assumed or reported within-person correlation	No	Randomized crossover	Exact mean±SD from uploaded extraction workbook	5.pdf; p.4-6	Partial - need paired data/correlation | Randomized crossover RSS test.	heart_rate	MD	TRUE	Randomized crossover	Jebabli_2023	2023	Listening to music during a repeated sprint test improves performance and psychophysiological responses in healthy and physically active male adults	Repeated sprint sets (2x5x20 m); High	Preferred music during test or during warm-up vs no music	Randomized crossover	repeated_effort_interval	repeated_effort	self_selected_or_preferred	preferred_or_self_selected		not_reported				not_reported_in_arm			No music	pending_manual_coding	bpm	TRUE
5	5.pdf	Jebabli et al., 2023	Fatigue	Fatigue index	FI (%)	Preferred music during test	No music	3.18	1.54	19	4.03	1.86	19	% or score	Lower better	Set 2	Yes	No - within-subject study; need assumed or reported within-person correlation	No	Randomized crossover	Exact mean±SD from uploaded extraction workbook	5.pdf; p.4-6	Partial - need paired data/correlation | Randomized crossover RSS test.	fatigue_index	MD	TRUE	Randomized crossover	Jebabli_2023	2023	Listening to music during a repeated sprint test improves performance and psychophysiological responses in healthy and physically active male adults	Repeated sprint sets (2x5x20 m); High	Preferred music during test or during warm-up vs no music	Randomized crossover	repeated_effort_interval	repeated_effort	self_selected_or_preferred	preferred_or_self_selected		not_reported				not_reported_in_arm			No music	pending_manual_coding	% or score	TRUE
5	5.pdf	Jebabli et al., 2023	Fatigue	Rpe	RPE (AU)	Preferred music during test	No music	15.5	1.34	19	16.82	1.53	19	scale score	Lower better	Post-test	Yes	No - within-subject study; need assumed or reported within-person correlation	No	Randomized crossover	Exact mean±SD from uploaded extraction workbook	5.pdf; p.4-6	Partial - need paired data/correlation | Randomized crossover RSS test.	rpe	SMD	TRUE	Randomized crossover	Jebabli_2023	2023	Listening to music during a repeated sprint test improves performance and psychophysiological responses in healthy and physically active male adults	Repeated sprint sets (2x5x20 m); High	Preferred music during test or during warm-up vs no music	Randomized crossover	repeated_effort_interval	repeated_effort	self_selected_or_preferred	preferred_or_self_selected		not_reported				not_reported_in_arm			No music	pending_manual_coding	scale score	TRUE
5	5.pdf	Jebabli et al., 2023	Affective	Feeling Scale	Feeling scale (AU)	Preferred music during test	No music	2.82	0.8	19	1.68	1.17	19	scale score	Higher better	Post-test	Yes	No - within-subject study; need assumed or reported within-person correlation	No	Randomized crossover	Exact mean±SD from uploaded extraction workbook	5.pdf; p.4-6	Partial - need paired data/correlation | Randomized crossover RSS test.	feeling_scale	MD	TRUE	Randomized crossover	Jebabli_2023	2023	Listening to music during a repeated sprint test improves performance and psychophysiological responses in healthy and physically active male adults	Repeated sprint sets (2x5x20 m); High	Preferred music during test or during warm-up vs no music	Randomized crossover	repeated_effort_interval	repeated_effort	self_selected_or_preferred	preferred_or_self_selected		not_reported				not_reported_in_arm			No music	pending_manual_coding	scale score	TRUE
6	6.pdf	Poon et al., 2024	Performance	Time	TFP (sec)	Music during entire exercise (MEE)	No music (CON)	105.2	27.1	12	89.8	29.4	12	sec	Lower better	Plank-hold	Yes	No - within-subject study; need assumed or reported within-person correlation	No	Randomized crossover	Exact mean±SD from uploaded extraction workbook	6.pdf; p.4	Partial - need paired data/correlation | Randomized crossover; self-preferred music exposure timing differed by condition.	time	MD	TRUE	Randomized crossover	Poon_2024	2024	Music Timing Differentiates Fatigue Perception and Performance during Isometric Strength Exercises	Plank-hold and wall-sit isometric tasks; To volitional exhaustion	Music during entire exercise or during fatigue vs no music	Randomized crossover	isometric_endurance_like	isometric_endurance	music_unspecified	not_reported		not_reported				not_reported_in_arm			No music (CON)	pending_manual_coding	sec	TRUE
6	6.pdf	Poon et al., 2024	Performance	Hr	Δ Heart rate (bpm)	Music during entire exercise (MEE)	No music (CON)	41	14	12	37.6	9.9	12	bpm	Context-dependent	Plank-hold	Yes	No - within-subject study; need assumed or reported within-person correlation	No	Randomized crossover	Exact mean±SD from uploaded extraction workbook	6.pdf; p.4	Partial - need paired data/correlation | Randomized crossover; self-preferred music exposure timing differed by condition.	heart_rate	MD	TRUE	Randomized crossover	Poon_2024	2024	Music Timing Differentiates Fatigue Perception and Performance during Isometric Strength Exercises	Plank-hold and wall-sit isometric tasks; To volitional exhaustion	Music during entire exercise or during fatigue vs no music	Randomized crossover	isometric_endurance_like	isometric_endurance	music_unspecified	not_reported		not_reported				not_reported_in_arm			No music (CON)	pending_manual_coding	bpm	TRUE
8	8.pdf	Jimenez-Roldán et al., 2025	Performance	Power max	Peak power	Music (MUS)	No music (No-MUS)	652.9	145.2	14	649.6	145.2	14	W	Higher better	50% 1RM	Yes	No - within-subject study; need assumed or reported within-person correlation	No	Double-blind randomized crossover	Exact mean±SD from uploaded extraction workbook	9.pdf; p.6-7	Partial - need paired data/correlation | Within-subject crossover; exact values reported in text/table.	peak_power	MD	TRUE	Double-blind randomized crossover	Jimenez_Roldan_2025	2025	Exploring the impact of music on strength training performance in physically active women: a randomised crossover	Back squat / CMJ / strength endurance; 50% and 75% 1RM; to failure at 75% 1RM	Standardized music vs no music	Double-blind randomized crossover	repetition_resistance	resistance_repetition	music_unspecified	not_reported		not_reported				not_reported_in_arm			No music (No-MUS)	pending_manual_coding	w	TRUE
8	8.pdf	Jimenez-Roldán et al., 2025	Performance	Mean power	Mean power	Music (MUS)	No music (No-MUS)	268.5	39	14	272.4	52.4	14	W	Higher better	50% 1RM	Yes	No - within-subject study; need assumed or reported within-person correlation	No	Double-blind randomized crossover	Exact mean±SD from uploaded extraction workbook	9.pdf; p.6-7	Partial - need paired data/correlation | Within-subject crossover; exact values reported in text/table.	mean_power	MD	TRUE	Double-blind randomized crossover	Jimenez_Roldan_2025	2025	Exploring the impact of music on strength training performance in physically active women: a randomised crossover	Back squat / CMJ / strength endurance; 50% and 75% 1RM; to failure at 75% 1RM	Standardized music vs no music	Double-blind randomized crossover	repetition_resistance	resistance_repetition	music_unspecified	not_reported		not_reported				not_reported_in_arm			No music (No-MUS)	pending_manual_coding	w	TRUE
8	8.pdf	Jimenez-Roldán et al., 2025	Performance	Velocity	Mean velocity	Music (MUS)	No music (No-MUS)	0.73	0.05	14	0.73	0.1	14	m/s	Higher better	50% 1RM	Yes	No - within-subject study; need assumed or reported within-person correlation	No	Double-blind randomized crossover	Exact mean±SD from uploaded extraction workbook	9.pdf; p.6-7	Partial - need paired data/correlation | Within-subject crossover; exact values reported in text/table.	velocity	MD	TRUE	Double-blind randomized crossover	Jimenez_Roldan_2025	2025	Exploring the impact of music on strength training performance in physically active women: a randomised crossover	Back squat / CMJ / strength endurance; 50% and 75% 1RM; to failure at 75% 1RM	Standardized music vs no music	Double-blind randomized crossover	repetition_resistance	resistance_repetition	music_unspecified	not_reported		not_reported				not_reported_in_arm			No music (No-MUS)	pending_manual_coding	m/s	TRUE
8	8.pdf	Jimenez-Roldán et al., 2025	Performance	Repetitions	Strength endurance repetitions	Music (MUS)	No music (No-MUS)	22.4	6.9	14	18.9	6.5	14	count	Higher better	To failure at 75% 1RM	Yes	No - within-subject study; need assumed or reported within-person correlation	No	Double-blind randomized crossover	Exact mean±SD from uploaded extraction workbook	9.pdf; p.6-7	Partial - need paired data/correlation | Within-subject crossover; exact values reported in text/table.	repetitions	SMD	TRUE	Double-blind randomized crossover	Jimenez_Roldan_2025	2025	Exploring the impact of music on strength training performance in physically active women: a randomised crossover	Back squat / CMJ / strength endurance; 50% and 75% 1RM; to failure at 75% 1RM	Standardized music vs no music	Double-blind randomized crossover	repetition_resistance	resistance_repetition	music_unspecified	not_reported		not_reported				not_reported_in_arm			No music (No-MUS)	pending_manual_coding	count	TRUE
8	8.pdf	Jimenez-Roldán et al., 2025	Fatigue	Rpe	RPE	Music (MUS)	No music (No-MUS)	8.6	0.9	14	9	0.8	14	scale score	Lower better	Post-test	Yes	No - within-subject study; need assumed or reported within-person correlation	No	Double-blind randomized crossover	Exact mean±SD from uploaded extraction workbook	9.pdf; p.6-7	Partial - need paired data/correlation | Within-subject crossover; exact values reported in text/table.	rpe	SMD	TRUE	Double-blind randomized crossover	Jimenez_Roldan_2025	2025	Exploring the impact of music on strength training performance in physically active women: a randomised crossover	Back squat / CMJ / strength endurance; 50% and 75% 1RM; to failure at 75% 1RM	Standardized music vs no music	Double-blind randomized crossover	repetition_resistance	resistance_repetition	music_unspecified	not_reported		not_reported				not_reported_in_arm			No music (No-MUS)	pending_manual_coding	scale score	TRUE
8	8.pdf	Jimenez-Roldán et al., 2025	Affective	Motivation	Motivation	Music (MUS)	No music (No-MUS)	84.3	13.4	14	73.6	16	14	VAS / score	Higher better	Post-test	Yes	No - within-subject study; need assumed or reported within-person correlation	No	Double-blind randomized crossover	Exact mean±SD from uploaded extraction workbook	9.pdf; p.6-7	Partial - need paired data/correlation | Within-subject crossover; exact values reported in text/table.	motivation	SMD	TRUE	Double-blind randomized crossover	Jimenez_Roldan_2025	2025	Exploring the impact of music on strength training performance in physically active women: a randomised crossover	Back squat / CMJ / strength endurance; 50% and 75% 1RM; to failure at 75% 1RM	Standardized music vs no music	Double-blind randomized crossover	repetition_resistance	resistance_repetition	music_unspecified	not_reported		not_reported				not_reported_in_arm			No music (No-MUS)	pending_manual_coding	vas / score	TRUE
9	9.pdf	Jones et al., 2020	Affective	Feeling Scale	feeling scale	Continuous music (CM)	No music control (CON)	3	1.08	18	2.83	1.65	18	scale score	Higher better	Postexercise	Yes	No - within-subject study; need assumed or reported within-person correlation	No	Repeated-measures crossover	Recovered from abbreviated row in uploaded extraction workbook; verify against source PDF	12.pdf; p.5-6	Partial - need paired data/correlation | Within-subject crossover; exact postexercise means reported in text.	feeling_scale	MD	TRUE	Repeated-measures crossover	Jones_2020	2020	Affective responses to high-intensity interval training with continuous and respite music	Cycle ergometer HIIT (10 x 60 s at 100% Wmax); 10 x 60 s at 100% Wmax with 75 s recovery	Continuous music vs respite music vs no music	Repeated-measures crossover	repeated_effort_interval	repeated_effort	music_unspecified	not_reported		not_reported				continuous			No music control (CON)	pending_manual_coding	scale score	TRUE
9	9.pdf	Jones et al., 2020	Affective	Enjoyment score	Enjoyment	Continuous music (CM)	No music control (CON)	96.61	15.27	18	86.89	14.37	18	scale score	Higher better	Postexercise	Yes	No - within-subject study; need assumed or reported within-person correlation	No	Repeated-measures crossover	Exact mean±SD from uploaded extraction workbook	12.pdf; p.5-6	Partial - need paired data/correlation | Within-subject crossover; exact postexercise means reported in text.	enjoyment_score	MD	TRUE	Repeated-measures crossover	Jones_2020	2020	Affective responses to high-intensity interval training with continuous and respite music	Cycle ergometer HIIT (10 x 60 s at 100% Wmax); 10 x 60 s at 100% Wmax with 75 s recovery	Continuous music vs respite music vs no music	Repeated-measures crossover	repeated_effort_interval	repeated_effort	music_unspecified	not_reported		not_reported				continuous			No music control (CON)	pending_manual_coding	scale score	TRUE
10	10.pdf	Duarte et al., 2026	Fatigue	Rpe	RPE	Music (MUS)	No music control (CON)	6.5	1.56	12	6.06	1.66	12	scale score	Lower better	Postexercise	Yes	No - within-subject study; need assumed or reported within-person correlation	No	Randomized counterbalanced crossover	Recovered from abbreviated row in uploaded extraction workbook; verify against source PDF	13.pdf; p.5-6	Partial - need paired data/correlation | Within-subject crossover; exact postexercise means reported in text.	rpe	SMD	TRUE	Randomized counterbalanced crossover	Duarte_2026	2026	Effect of self-selected music on psychological state and performance in high-intensity intermittent exercise in kickboxing	Kickboxing-specific HIIE (3 x 2-min rounds); 10 x 60 s at 100% Wmax with 75 s recovery	Self-selected music vs no music	Randomized counterbalanced crossover	repeated_effort_interval	repeated_effort	music_unspecified	not_reported		not_reported				not_reported_in_arm			No music control (CON)	pending_manual_coding	scale score	TRUE
11	11.pdf	Garner et al., 2024	Performance	Repetitions	Repetitions to failure	Self-selected music	No sound control	8.44	2.19	20	8.38	2.59	20	count	Higher better	Bench press to failure	Yes	No - within-subject study; need assumed or reported within-person correlation	No	Within-subject repeated measures	Exact mean±SD from uploaded extraction workbook	14.pdf; p.5	Partial - need paired data/correlation | Within-subject repeated measures; exact values from Table 1.	repetitions	SMD	TRUE	Within-subject repeated measures	Garner_2024	2024	Effects of Movement Sonification Auditory Feedback on Repetitions and Brain Activity During the Bench Press	Bench press to failure at 80% 1RM; 80% 1RM	Self-selected music vs movement sonification vs no sound	Within-subject repeated measures	repetition_resistance	resistance_repetition	self_selected_or_preferred	preferred_or_self_selected		not_reported				not_reported_in_arm			No sound control	pending_manual_coding	count	TRUE
12	12.pdf	Allocca Filho et al., 2022	Performance	Hr	Heart rate	Preferred music (PM)	Without music (WM)	164.73	15.74	11	169.56	7.06	11	bpm	Context-dependent	Post-session	Yes	No - within-subject study; need assumed or reported within-person correlation	No	Randomized repeated measures	Exact mean±SD from uploaded extraction workbook	15.pdf; p.4-6	Partial - need paired data/correlation | Within-subject repeated measures; post-session values or session-level values from Tables 2-3.	heart_rate	MD	TRUE	Randomized repeated measures	Allocca_Filho_2022	2022	Effects of music on psychophysiological responses during high intensity interval training using body weight exercises	HIIT body-weight exercises; 20 x 30 s all-out with 30 s passive recovery	Preferred music vs non-preferred music vs without music	Randomized repeated measures	repeated_effort_interval	repeated_effort	self_selected_or_preferred	preferred_or_self_selected		not_reported				not_reported_in_arm			Without music (WM)	pending_manual_coding	bpm	TRUE
12	12.pdf	Allocca Filho et al., 2022	Fatigue	Rpe	RPE	Preferred music (PM)	Without music (WM)	8.72	1.19	11	8.45	0.93	11	scale score	Lower better	Session total	Yes	No - within-subject study; need assumed or reported within-person correlation	No	Randomized repeated measures	Exact mean±SD from uploaded extraction workbook	15.pdf; p.4-6	Partial - need paired data/correlation | Within-subject repeated measures; post-session values or session-level values from Tables 2-3.	rpe	SMD	TRUE	Randomized repeated measures	Allocca_Filho_2022	2022	Effects of music on psychophysiological responses during high intensity interval training using body weight exercises	HIIT body-weight exercises; 20 x 30 s all-out with 30 s passive recovery	Preferred music vs non-preferred music vs without music	Randomized repeated measures	repeated_effort_interval	repeated_effort	self_selected_or_preferred	preferred_or_self_selected		not_reported				not_reported_in_arm			Without music (WM)	pending_manual_coding	scale score	TRUE
13	13.pdf	Feiss et al., 2021	Performance	Time	Time to exhaustion	Fast-tempo music	No music control	105.29	33.97	20	95.05	30.54	22	s	Lower better	Plank-hold experimental trial	No	Yes		Randomized parallel groups with baseline/experimental trials	Exact mean±SD from uploaded extraction workbook	17.pdf; p.7-8	Yes - parallel-group post means available | Between-group comparison on experimental trials; baseline trial also reported.	time	MD	FALSE	Randomized parallel groups with baseline/experimental trials	Feiss_2021	2021	Effects of music tempo on perceived exertion, attention, affect, heart rate, and performance during isometric strength exercise	Wall-sit and plank-hold isometric exercise; To volitional exhaustion	Fast-tempo music vs slow-tempo music vs no music	Randomized parallel groups with baseline/experimental trials	isometric_endurance_like	isometric_endurance	researcher_selected_or_fixed	not_reported		fast				not_reported_in_arm			No music control	pending_manual_coding	s	TRUE
13	13.pdf	Feiss et al., 2021	Fatigue	Rpe	RPE	Fast-tempo music	No music control	16.65	2.25	20	17.36	2.06	22	scale score	Lower better	Plank-hold experimental trial	No	Yes		Randomized parallel groups with baseline/experimental trials	Recovered from abbreviated row in uploaded extraction workbook; verify against source PDF	17.pdf; p.7-8	Yes - parallel-group post means available | Between-group comparison on experimental trials; baseline trial also reported.	rpe	SMD	FALSE	Randomized parallel groups with baseline/experimental trials	Feiss_2021	2021	Effects of music tempo on perceived exertion, attention, affect, heart rate, and performance during isometric strength exercise	Wall-sit and plank-hold isometric exercise; To volitional exhaustion	Fast-tempo music vs slow-tempo music vs no music	Randomized parallel groups with baseline/experimental trials	isometric_endurance_like	isometric_endurance	researcher_selected_or_fixed	not_reported		fast				not_reported_in_arm			No music control	pending_manual_coding	scale score	TRUE
14	14.pdf	Svoboda & Kostrna, 2024	Fatigue	Rpe	Perceived effort	Fast self-selected music	No music control	7.1	2.7	30	7.3	2.76	30	scale score	Lower better	Post-test	Yes	No - within-subject study; need assumed or reported within-person correlation	No	Within-subject repeated measures	Exact mean±SD from uploaded extraction workbook	19.pdf; p.5	Partial - need paired data/correlation | Within-subject repeated measures; exact table values extracted.	rpe	SMD	TRUE	Within-subject repeated measures	Svoboda_2024	2024	Effects of tempo of self-selected music on isokinetic strength performance and psychological outcomes	Isokinetic knee extension/flexion; Maximum effort at 60°/s	Fast self-selected music vs slow self-selected music vs no music	Within-subject repeated measures	unclear	unclear	self_selected_or_preferred	preferred_or_self_selected		fast				not_reported_in_arm			No music control	pending_manual_coding	scale score	TRUE
15	15.pdf	Silva et al., 2021	Performance	Repetitions	Strength endurance repetitions	Preferred music genre (PMG)	No music	6.32	1.5	20	4.42	1.1	20	count	Higher better	Post-test	Yes	No - within-subject study; need assumed or reported within-person correlation	No	Randomized repeated measures	Exact mean±SD from uploaded extraction workbook	21.pdf; p.7	Partial - need paired data/correlation | Within-subject repeated measures; exact table values extracted.	repetitions	SMD	TRUE	Randomized repeated measures	Silva_2021	2021	Preferred Music Genre Benefits During Strength Tests: Increased Maximal Strength and Strength-Endurance and Reduced Perceived Exertion	Handgrip + lat-pulldown strength tests; Handgrip maximal effort; lat-pulldown at 85% 1RM	Preferred music genre vs non-preferred genre vs no music	Randomized repeated measures	repetition_resistance	resistance_repetition	self_selected_or_preferred	preferred_or_self_selected		not_reported				not_reported_in_arm			No music	pending_manual_coding	count	TRUE
15	15.pdf	Silva et al., 2021	Fatigue	Rpe	RPE	Preferred music genre (PMG)	No music	6.01	1.89	20	6.38	1.65	20	scale score	Lower better	Post-test	Yes	No - within-subject study; need assumed or reported within-person correlation	No	Randomized repeated measures	Exact mean±SD from uploaded extraction workbook	21.pdf; p.7	Partial - need paired data/correlation | Within-subject repeated measures; exact table values extracted.	rpe	SMD	TRUE	Randomized repeated measures	Silva_2021	2021	Preferred Music Genre Benefits During Strength Tests: Increased Maximal Strength and Strength-Endurance and Reduced Perceived Exertion	Handgrip + lat-pulldown strength tests; Handgrip maximal effort; lat-pulldown at 85% 1RM	Preferred music genre vs non-preferred genre vs no music	Randomized repeated measures	repetition_resistance	resistance_repetition	self_selected_or_preferred	preferred_or_self_selected		not_reported				not_reported_in_arm			No music	pending_manual_coding	scale score	TRUE
16	16.pdf	Bozzato et al., 2025	Performance	Repetitions	Repetitions completed	Self-selected music (SSM)	No music (NM)	23.5	1.1	20	22.65	2.43	20	count	Higher better	Whole protocol	Yes	No - within-subject study; need assumed or reported within-person correlation	No	Repeated-measures within-group	Exact mean±SD from uploaded extraction workbook	22.pdf; p.6-7	Partial - need paired data/correlation | Exact total repetitions available; power/FAS/FS results primarily figure-based.	repetitions	SMD	TRUE	Repeated-measures within-group	Bozzato_2025	2025	Self-selected music enhances bench press performance compared to no-music alone and mood compared to stimulative and no-music conditions	Bench press power training protocol; 3 sets of 8 repetitions at 75% 1RM	Self-selected music vs stimulative music vs no music	Repeated-measures within-group	repetition_resistance	resistance_repetition	self_selected_or_preferred	preferred_or_self_selected		not_reported				not_reported_in_arm			No music (NM)	pending_manual_coding	count	TRUE
17	17.pdf	D'Agata et al., 2023	Performance	Time	Time to exhaustion	Self-selected music (SSM)	No external stimuli	200	44	17	177	37	17	s	Lower better	Test	Yes	No - within-subject study; need assumed or reported within-person correlation	No	Within-subject repeated measures	Exact mean±SD from uploaded extraction workbook	23.pdf; p.1,3	Partial - need paired data/correlation | Within-subject repeated measures; exact condition means reported in abstract/results.	time	MD	TRUE	Within-subject repeated measures	D_Agata_2023	2023	The Effect of External Dissociative Stimuli on Plank Duration Performed by Male Collegiate Soccer Players	Forearm plank to failure; To failure	Self-selected music vs virtual reality vs no external stimuli	Within-subject repeated measures	isometric_endurance_like	isometric_endurance	self_selected_or_preferred	preferred_or_self_selected		not_reported				not_reported_in_arm			No external stimuli	pending_manual_coding	s	TRUE
17	17.pdf	D'Agata et al., 2023	Performance	Hr	Average heart rate	Self-selected music (SSM)	No external stimuli	96	18	17	87	18	17	bpm	Context-dependent	Test	Yes	No - within-subject study; need assumed or reported within-person correlation	No	Within-subject repeated measures	Exact mean±SD from uploaded extraction workbook	23.pdf; p.1,3	Partial - need paired data/correlation | Within-subject repeated measures; exact condition means reported in abstract/results.	heart_rate	MD	TRUE	Within-subject repeated measures	D_Agata_2023	2023	The Effect of External Dissociative Stimuli on Plank Duration Performed by Male Collegiate Soccer Players	Forearm plank to failure; To failure	Self-selected music vs virtual reality vs no external stimuli	Within-subject repeated measures	isometric_endurance_like	isometric_endurance	self_selected_or_preferred	preferred_or_self_selected		not_reported				not_reported_in_arm			No external stimuli	pending_manual_coding	bpm	TRUE
18	18.pdf	Atan, 2013	Performance	Power max	Peak power	Fast rhythm music	No music	481.6	66	28	466.8	55.5	28	W	Higher = better	RAST	Yes	No - within-subject study; need assumed or reported within-person correlation	No	Within-subject repeated measures	Exact mean±SD from source table	19.pdf; p.3	Partial - need paired data/correlation | RAST	peak_power	MD	TRUE	Within-subject repeated measures	Atan_2013	2013	Effect of music on anaerobic exercise performance	RAST repeated-sprint test and Wingate anaerobic test under 3 conditions on separate days	Fast rhythm music vs slow rhythm music vs no music	Within-subject repeated measures; randomized order across six visits	repeated_effort_interval	repeated_effort	researcher_selected_or_fixed	not_reported		fast				not_reported_in_arm			No music	pending_manual_coding	w	TRUE
18	18.pdf	Atan, 2013	Performance	Mean power	Average power	Fast rhythm music	No music	311.4	49.5	28	292.4	43.4	28	W	Higher = better	RAST	Yes	No - within-subject study; need assumed or reported within-person correlation	No	Within-subject repeated measures	Exact mean±SD from source table	19.pdf; p.3	Partial - need paired data/correlation | RAST	mean_power	MD	TRUE	Within-subject repeated measures	Atan_2013	2013	Effect of music on anaerobic exercise performance	RAST repeated-sprint test and Wingate anaerobic test under 3 conditions on separate days	Fast rhythm music vs slow rhythm music vs no music	Within-subject repeated measures; randomized order across six visits	repeated_effort_interval	repeated_effort	researcher_selected_or_fixed	not_reported		fast				not_reported_in_arm			No music	pending_manual_coding	w	TRUE
18	18.pdf	Atan, 2013	Fatigue	Fatigue index	Fatigue index	Fast rhythm music	No music	43.4	9.9	28	47	9	28	%	Lower = better	RAST	Yes	No - within-subject study; need assumed or reported within-person correlation	No	Within-subject repeated measures	Exact mean±SD from source table	19.pdf; p.3	Partial - need paired data/correlation | RAST	fatigue_index	MD	TRUE	Within-subject repeated measures	Atan_2013	2013	Effect of music on anaerobic exercise performance	RAST repeated-sprint test and Wingate anaerobic test under 3 conditions on separate days	Fast rhythm music vs slow rhythm music vs no music	Within-subject repeated measures; randomized order across six visits	repeated_effort_interval	repeated_effort	researcher_selected_or_fixed	not_reported		fast				not_reported_in_arm			No music	pending_manual_coding	%	TRUE
18	18.pdf	Atan, 2013	Performance	Hr	Heart rate (post-test)	Fast rhythm music	No music	188.5	13.3	28	185.9	12.9	28	bpm	Context-dependent	RAST	Yes	No - within-subject study; need assumed or reported within-person correlation	No	Within-subject repeated measures	Exact mean±SD from source table	19.pdf; p.3	Partial - need paired data/correlation | RAST	heart_rate	MD	TRUE	Within-subject repeated measures	Atan_2013	2013	Effect of music on anaerobic exercise performance	RAST repeated-sprint test and Wingate anaerobic test under 3 conditions on separate days	Fast rhythm music vs slow rhythm music vs no music	Within-subject repeated measures; randomized order across six visits	repeated_effort_interval	repeated_effort	researcher_selected_or_fixed	not_reported		fast				not_reported_in_arm			No music	pending_manual_coding	bpm	TRUE
19	19.pdf	Biagini et al., 2012	Performance	Repetitions	Bench press repetitions	Self-selected music	No music	3.95	1.46	20	4	1.29	20	count	Higher = better	Bench press set 3	Yes	No - within-subject study; need assumed or reported within-person correlation	No	Counterbalanced crossover	Exact mean±SD from source table	20.pdf; p.2-3	Partial - need paired data/correlation	repetitions	SMD	TRUE	Counterbalanced crossover	Biagini_2012	2012	Effects of Self-Selected Music on Strength, Explosiveness, and Mood	Bench press 3 sets to failure at 75% 1RM and squat jump 3 reps at 30% 1RM	Self-selected music vs no music	Counterbalanced crossover / within-subject repeated measures	repetition_resistance	resistance_repetition	self_selected_or_preferred	preferred_or_self_selected		not_reported				not_reported_in_arm			No music	pending_manual_coding	count	TRUE
19	19.pdf	Biagini et al., 2012	Fatigue	Rpe	Bench press RPE	Self-selected music	No music	8.81	1.18	20	9.06	1.09	20	scale score	Lower = better	Bench press session	Yes	No - within-subject study; need assumed or reported within-person correlation	No	Counterbalanced crossover	Exact mean±SD from source table	20.pdf; p.2-3	Partial - need paired data/correlation	rpe	SMD	TRUE	Counterbalanced crossover	Biagini_2012	2012	Effects of Self-Selected Music on Strength, Explosiveness, and Mood	Bench press 3 sets to failure at 75% 1RM and squat jump 3 reps at 30% 1RM	Self-selected music vs no music	Counterbalanced crossover / within-subject repeated measures	repetition_resistance	resistance_repetition	self_selected_or_preferred	preferred_or_self_selected		not_reported				not_reported_in_arm			No music	pending_manual_coding	scale score	TRUE
19	19.pdf	Biagini et al., 2012	Performance	Velocity	Takeoff velocity	Self-selected music	No music	2.06	0.17	20	1.99	0.18	20	m/s	Higher = better	Squat jump task	Yes	No - within-subject study; need assumed or reported within-person correlation	No	Counterbalanced crossover	Exact mean±SD from source table	20.pdf; p.2-3	Partial - need paired data/correlation	velocity	MD	TRUE	Counterbalanced crossover	Biagini_2012	2012	Effects of Self-Selected Music on Strength, Explosiveness, and Mood	Bench press 3 sets to failure at 75% 1RM and squat jump 3 reps at 30% 1RM	Self-selected music vs no music	Counterbalanced crossover / within-subject repeated measures	repetition_resistance	resistance_repetition	self_selected_or_preferred	preferred_or_self_selected		not_reported				not_reported_in_arm			No music	pending_manual_coding	m/s	TRUE
21	21.pdf	Moss et al., 2018	Performance	Mean power	Mean power	Self-selected music (SS)	Control (no music)	372	108	16	373	96	16	W	Higher = better	Jump squat 30% 1RM	Yes	No - within-subject study; need assumed or reported within-person correlation	No	Repeated-measures within-subject	Exact mean±SD from source table	22.pdf; p.32	Partial - need paired data/correlation	mean_power	MD	TRUE	Repeated-measures within-subject	Moss_2018	2018	The influence of music genre on explosive power, repetitions to failure and mood responses during resistance training	Jump squat and bench throw at 30% 1RM; back squat and bench press repetitions to failure at 60, 70 and 80% 1RM	No music control vs electronic dance music vs metal vs self-selected music	Repeated-measures design; randomized order across four conditions	repetition_resistance	resistance_repetition	self_selected_or_preferred	preferred_or_self_selected		not_reported				not_reported_in_arm			Control (no music)	pending_manual_coding	w	TRUE
21	21.pdf	Moss et al., 2018	Performance	Hr	Heart rate	Self-selected music (SS)	Control (no music)	159	23	16	154	20	16	bpm	Context-dependent	Back squat 80% 1RM	Yes	No - within-subject study; need assumed or reported within-person correlation	No	Repeated-measures within-subject	Exact mean±SD from source table	22.pdf; p.33	Partial - need paired data/correlation	heart_rate	MD	TRUE	Repeated-measures within-subject	Moss_2018	2018	The influence of music genre on explosive power, repetitions to failure and mood responses during resistance training	Jump squat and bench throw at 30% 1RM; back squat and bench press repetitions to failure at 60, 70 and 80% 1RM	No music control vs electronic dance music vs metal vs self-selected music	Repeated-measures design; randomized order across four conditions	repetition_resistance	resistance_repetition	self_selected_or_preferred	preferred_or_self_selected		not_reported				not_reported_in_arm			Control (no music)	pending_manual_coding	bpm	TRUE
21	21.pdf	Moss et al., 2018	Fatigue	Rpe	RPE	Self-selected music (SS)	Control (no music)	18.3	1.6	16	17.9	1.6	16	scale score	Lower = better	Back squat 80% 1RM	Yes	No - within-subject study; need assumed or reported within-person correlation	No	Repeated-measures within-subject	Exact mean±SD from source table	22.pdf; p.33	Partial - need paired data/correlation	rpe	SMD	TRUE	Repeated-measures within-subject	Moss_2018	2018	The influence of music genre on explosive power, repetitions to failure and mood responses during resistance training	Jump squat and bench throw at 30% 1RM; back squat and bench press repetitions to failure at 60, 70 and 80% 1RM	No music control vs electronic dance music vs metal vs self-selected music	Repeated-measures design; randomized order across four conditions	repetition_resistance	resistance_repetition	self_selected_or_preferred	preferred_or_self_selected		not_reported				not_reported_in_arm			Control (no music)	pending_manual_coding	scale score	TRUE
23	23.pdf	Stork & Martin Ginis, 2016	Affective	Enjoyment score	Enjoyment	Self-selected music	No music	91.78	15.09	20	85.32	15.94	20	scale score	Higher = better	Post-exercise	Yes	No - within-subject study; need assumed or reported within-person correlation	No	Within-subject randomized counterbalanced crossover	Exact mean±SD from source table	24.pdf; p.5	Partial - need paired data/correlation	enjoyment_score	MD	TRUE	Within-subject randomized counterbalanced crossover	Stork_2016	2016	Listening to music during sprint interval exercise: The impact on exercise attitudes and intentions	Two acute SIT sessions (4 × 30 s all-out Wingates, 4 min rest); psychosocial outcomes measured post-exercise	Self-selected music vs no music	Within-subject randomized counterbalanced crossover	maximal_short_duration	maximal	self_selected_or_preferred	preferred_or_self_selected		not_reported				not_reported_in_arm			No music	pending_manual_coding	scale score	TRUE
24	24.pdf		Affective	Motivation	Motivation	Music	No music	5.76	0.55	20	4.51	0.55	20	scale score	Higher = better	Post-exercise	Yes	No - within-subject study; need assumed or reported within-person correlation	No	Within-subject randomized counterbalanced crossover	Exact mean±SD from Figure	25.pdf; p.6	Partial - need paired data/correlation	motivation	SMD	TRUE	Within-subject randomized counterbalanced crossover	Stork_2015	2015	Music Enhances Performance and Perceived Enjoyment of Sprint Interval Exercise	Acute SIT: 4 × 30-s all-out Wingate bouts with 4-min rest	Self-selected music vs no music	Within-subject crossover	maximal_short_duration	maximal	music_unspecified	not_reported		not_reported				not_reported_in_arm			No music	pending_manual_coding	scale score	TRUE
24	24.pdf		Affective	Feeling Scale	Feeling Scale	Music	No music	0.26	0.66	20	-0.29	0.65	20	scale score	Higher = better	Post-exercise	Yes	No - within-subject study; need assumed or reported within-person correlation	No	Within-subject randomized counterbalanced crossover	Exact mean±SD from Figure	25.pdf; p.6	Partial - need paired data/correlation	feeling_scale	MD	TRUE	Within-subject randomized counterbalanced crossover	Stork_2015	2015	Music Enhances Performance and Perceived Enjoyment of Sprint Interval Exercise	Acute SIT: 4 × 30-s all-out Wingate bouts with 4-min rest	Self-selected music vs no music	Within-subject crossover	maximal_short_duration	maximal	music_unspecified	not_reported		not_reported				not_reported_in_arm			No music	pending_manual_coding	scale score	TRUE
[truncated: 55 more columns]

## Sheet: S6_model_comparison
outcome_key	model	k_studies	k_effects	estimate	se	ci_lb	ci_ub	p_value	tau2	note
peak_power	conventional_fixed_effect	3	5	12.7997	10.1471	-7.08823	32.6876	0.207159	0
peak_power	conventional_random_REML	3	5	12.7997	10.1471	-7.08823	32.6876	0.207159	0
peak_power	three_level_REML	3	5	12.7997	10.1471	-7.08838	32.6877	0.207163	0.00199999
peak_power	three_level_CR2_RVE	3	5	12.7997	4.73162	-30.3252	55.9245	0.195594	0.00199999	df_Satt=1.167
peak_power	one_effect_per_study_REML	3	3	12.9478	10.8007	-8.22109	34.1167	0.230606	0
mean_power	conventional_fixed_effect	4	7	7.4046	5.85795	-4.07677	18.886	0.206221	0
mean_power	conventional_random_REML	4	7							Fisher scoring algorithm did not converge. See 'help(rma)' for possible remedies.
mean_power	three_level_REML	4	7	7.40454	5.85801	-4.07695	18.886	0.206229	0.00200001
mean_power	three_level_CR2_RVE	4	7	7.40454	8.72863	-36.6337	51.4427	0.497789	0.00200001	df_Satt=1.721
mean_power	one_effect_per_study_REML	4	4	7.75683	8.76765	-9.42744	24.9411	0.376313	75.2516
repetitions	conventional_fixed_effect	6	15	0.394873	0.0654457	0.266602	0.523144	1.60347e-09	0
repetitions	conventional_random_REML	6	15	0.45438	0.118046	0.223015	0.685746	0.000118508	0.142429
repetitions	three_level_REML	6	15	0.462907	0.171702	0.126379	0.799436	0.00701775	0.173113
repetitions	three_level_CR2_RVE	6	15	0.462907	0.171215	0.0191646	0.90665	0.0437982	0.173113	df_Satt=4.868
repetitions	one_effect_per_study_REML	6	6	0.509008	0.197526	0.121863	0.896152	0.00996881	0.165643
velocity	conventional_fixed_effect	3	13	0.0334136	0.00574251	0.0221585	0.0446687	5.93243e-09	0
velocity	conventional_random_REML	3	13	0.0316657	0.0072518	0.0174525	0.045879	1.26195e-05	0.000220876
velocity	three_level_REML	3	13	0.0282654	0.0194305	-0.00981763	0.0663485	0.145754	0.000794862
velocity	three_level_CR2_RVE	3	13	0.0282654	0.0190188	-0.0711771	0.127708	0.298227	0.000794862	df_Satt=1.67
velocity	one_effect_per_study_REML	3	3	0.0410037	0.0221743	-0.00245716	0.0844645	0.0644358	0.000866203
time	conventional_fixed_effect	4	12	-0.118657	0.0256797	-0.168988	-0.0683254	3.82566e-06	0
time	conventional_random_REML	4	12							Fisher scoring algorithm did not converge. See 'help(rma)' for possible remedies.
time	three_level_REML	4	12	8.40146	5.27737	-1.942	18.7449	0.11139	81.8033
time	three_level_CR2_RVE	4	12	8.40146	5.4983	-9.6371	26.44	0.228676	81.8033	df_Satt=2.848
time	one_effect_per_study_REML	4	4	9.49338	5.72375	-1.72497	20.7117	0.0971976	79.7614
fatigue_index	conventional_fixed_effect	3	6	-1.66562	0.292687	-2.23927	-1.09196	1.26453e-08	0
fatigue_index	conventional_random_REML	3	6	-1.48004	0.93054	-3.30387	0.343784	0.111718	3.59402
fatigue_index	three_level_REML	3	6	-1.49104	1.24576	-3.93269	0.950605	0.231349	4.81873
fatigue_index	three_level_CR2_RVE	3	6	-1.49104	1.22785	-6.92293	3.94085	0.351562	4.81873	df_Satt=1.944
fatigue_index	one_effect_per_study_REML	3	3	-0.908155	0.370318	-1.63396	-0.182346	0.0141919	1.33016e-07
rpe	conventional_fixed_effect	13	24	-0.0504439	0.0499522	-0.148348	0.0474606	0.31257	0
rpe	conventional_random_REML	13	24	-0.0504438	0.0499533	-0.14835	0.0474628	0.312582	2.42097e-06
rpe	three_level_REML	13	24	-0.102136	0.075583	-0.250276	0.0460041	0.176597	0.0311417
rpe	three_level_CR2_RVE	13	24	-0.102136	0.0755285	-0.269621	0.0653493	0.205048	0.0311417	df_Satt=10.367
rpe	one_effect_per_study_REML	13	13	-0.104525	0.0774915	-0.256406	0.0473554	0.177382	0.0164875
feeling_scale	conventional_fixed_effect	5	7	0.782376	0.0752175	0.634953	0.9298	2.44016e-25	0
feeling_scale	conventional_random_REML	5	7	0.769239	0.113304	0.547167	0.991312	1.128e-11	0.0433431
feeling_scale	three_level_REML	5	7	0.750171	0.143298	0.469313	1.03103	1.6494e-07	0.0684427
feeling_scale	three_level_CR2_RVE	5	7	0.750171	0.14203	0.350525	1.14982	0.00675715	0.0684427	df_Satt=3.869
feeling_scale	one_effect_per_study_REML	5	5	0.759171	0.137442	0.48979	1.02855	3.32158e-08	0.0513832
motivation	conventional_fixed_effect	3	3	1.36234	0.200903	0.968579	1.75611	1.19279e-11	0
motivation	conventional_random_REML	3	3	1.47332	0.417393	0.655248	2.2914	0.000415837	0.395708
motivation	three_level_REML	3	3	1.47332	0.417393	0.655248	2.2914	0.000415836	0.395708
motivation	three_level_CR2_RVE	3	3	1.47332	0.418444	-0.334137	3.28078	0.0724788	0.395708	df_Satt=1.992
motivation	one_effect_per_study_REML	3	3	1.47332	0.417393	0.655248	2.2914	0.000415837	0.395708
enjoyment_score	conventional_fixed_effect	2	3	8.49173	1.94276	4.684	12.2995	1.23698e-05	0
enjoyment_score	conventional_random_REML	2	3	8.49173	1.94276	4.684	12.2995	1.23698e-05	0
enjoyment_score	three_level_REML	2	3	8.49173	1.94276	4.684	12.2995	1.23698e-05	1.41384e-08
enjoyment_score	three_level_CR2_RVE	2	3	8.49173	1.3751	-8.9661	25.9496	0.102144	1.41384e-08	df_Satt=1
enjoyment_score	one_effect_per_study_REML	2	2	8.07842	2.46461	3.24787	12.909	0.00104631	0
heart_rate	conventional_fixed_effect	6	18	5.46845	0.785328	3.92924	7.00767	3.3246e-12	0
heart_rate	conventional_random_REML	6	18	5.74554	1.03393	3.71907	7.772	2.74458e-08	6.3078
heart_rate	three_level_REML	6	18	5.3267	1.31211	2.75501	7.8984	4.9149e-05	6.18089
heart_rate	three_level_CR2_RVE	6	18	5.3267	1.31244	1.90799	8.74542	0.0106452	6.18089	df_Satt=4.79
heart_rate	one_effect_per_study_REML	6	6	3.45663	1.28965	0.928961	5.9843	0.00735598	7.09624e-07

## Sheet: S7_crossover_sensitivity
outcome_key	model	k_studies	k_effects	estimate	se	ci_lb	ci_ub	p_value	tau2	note
peak_power	three_level_REML_r03	3	5	12.8045	11.9629	-10.6425	36.2514	0.284464	0.002
peak_power	three_level_REML_r05	3	5	12.7997	10.1471	-7.08838	32.6877	0.207163	0.00199999
peak_power	three_level_REML_r07	3	5	12.7885	7.92548	-2.74516	28.3221	0.106616	0.002
peak_power	three_level_REML_r09	3	5	12.7336	4.75754	3.40896	22.0582	0.00743951	0.00199999
mean_power	three_level_REML_r03	4	7	7.37101	6.90413	-6.16084	20.9029	0.285691	0.00200002
mean_power	three_level_REML_r05	4	7	7.40454	5.85801	-4.07695	18.886	0.206229	0.00200001
mean_power	three_level_REML_r07	4	7	5.92009	7.14621	-8.08623	19.9264	0.407431	89.4585
mean_power	three_level_REML_r09	4	7	4.90119	6.28669	-7.42051	17.2229	0.435619	105.713
repetitions	three_level_REML_r03	6	15	0.4626	0.172615	0.124282	0.800919	0.00736303	0.154679
repetitions	three_level_REML_r05	6	15	0.462907	0.171702	0.126379	0.799436	0.00701775	0.173113
repetitions	three_level_REML_r07	6	15	0.463211	0.170738	0.128572	0.797851	0.00666768	0.191442
repetitions	three_level_REML_r09	6	15	0.46351	0.169716	0.130873	0.796147	0.00631243	0.209648
velocity	three_level_REML_r03	3	13	0.0273419	0.0191605	-0.010212	0.0648958	0.153582	0.000703475
velocity	three_level_REML_r05	3	13	0.0282654	0.0194305	-0.00981763	0.0663485	0.145754	0.000794862
velocity	three_level_REML_r07	3	13	0.0296679	0.0197116	-0.00896605	0.0683019	0.132298	0.000987832
velocity	three_level_REML_r09	3	13	0.0319569	0.0202521	-0.00773638	0.0716503	0.114575	0.00127688
time	three_level_REML_r03	4	12	7.96753	5.25577	-2.3336	18.2687	0.12953	75.2441
time	three_level_REML_r05	4	12	8.40146	5.27737	-1.942	18.7449	0.11139	81.8033
time	three_level_REML_r07	4	12	8.79133	5.27111	-1.53985	19.1225	0.0953487	88.3343
time	three_level_REML_r09	4	12	10.3954	6.26475	-1.88329	22.6741	0.0970458	177.58
fatigue_index	three_level_REML_r03	3	6	-1.48281	1.20867	-3.85177	0.88614	0.219893	4.27859
fatigue_index	three_level_REML_r05	3	6	-1.49104	1.24576	-3.93269	0.950605	0.231349	4.81873
fatigue_index	three_level_REML_r07	3	6	-1.5071	1.28269	-4.02112	1.00692	0.240012	5.40666
fatigue_index	three_level_REML_r09	3	6	-1.52636	1.32018	-4.11386	1.06114	0.247609	6.0423
rpe	three_level_REML_r03	13	24	-0.0974459	0.076707	-0.247789	0.052897	0.203954	0.0222499
rpe	three_level_REML_r05	13	24	-0.102136	0.075583	-0.250276	0.0460041	0.176597	0.0311417
rpe	three_level_REML_r07	13	24	-0.10437	0.0765826	-0.254469	0.0457294	0.172933	0.0460839
rpe	three_level_REML_r09	13	24	-0.101537	0.079737	-0.257818	0.0547448	0.202877	0.0684222
feeling_scale	three_level_REML_r03	5	7	0.755842	0.13902	0.483368	1.02832	5.42064e-08	0.0523609
feeling_scale	three_level_REML_r05	5	7	0.750171	0.143298	0.469313	1.03103	1.6494e-07	0.0684427
feeling_scale	three_level_REML_r07	5	7	0.745306	0.148451	0.454347	1.03626	5.1523e-07	0.0868391
feeling_scale	three_level_REML_r09	5	7	0.741826	0.153544	0.440884	1.04277	1.35612e-06	0.106259
motivation	three_level_REML_r03	3	3	1.47728	0.416484	0.66099	2.29358	0.000389591	0.369451
motivation	three_level_REML_r05	3	3	1.47332	0.417393	0.655248	2.2914	0.000415836	0.395708
motivation	three_level_REML_r07	3	3	1.46938	0.418288	0.649547	2.28921	0.000443354	0.421986
motivation	three_level_REML_r09	3	3	1.46545	0.41917	0.643888	2.287	0.000472173	0.448283
enjoyment_score	three_level_REML_r03	2	3	8.49363	2.29456	3.99638	12.9909	0.000214212	1.46466e-08
enjoyment_score	three_level_REML_r05	2	3	8.49173	1.94276	4.684	12.2995	1.23698e-05	1.41384e-08
enjoyment_score	three_level_REML_r07	2	3							Optimizer (nlminb) did not achieve convergence (convergence = 1).
enjoyment_score	three_level_REML_r09	2	3	8.15864	1.46914	5.27919	11.0381	2.80231e-08	2.60229
heart_rate	three_level_REML_r03	6	18	5.30367	1.35433	2.64925	7.9581	8.99927e-05	5.42317
heart_rate	three_level_REML_r05	6	18	5.3267	1.31211	2.75501	7.8984	4.9149e-05	6.18089
heart_rate	three_level_REML_r07	6	18	5.3396	1.3525	2.68875	7.99044	7.88215e-05	10.9044
heart_rate	three_level_REML_r09	6	18	5.40185	1.40459	2.6489	8.1548	0.000120135	18.0973

## Sheet: S8_task_category_counts
outcome_key	recommended_task_type	studies	effect_sizes	formal_subgroup_feasible
enjoyment_score	maximal_short_duration	1	1	FALSE
enjoyment_score	repeated_effort_interval	1	2	FALSE
fatigue_index	repeated_effort_interval	2	4	FALSE
fatigue_index	unclear	1	2	FALSE
feeling_scale	repeated_effort_interval	2	3	FALSE
feeling_scale	maximal_short_duration	1	1	FALSE
feeling_scale	repetition_resistance	1	1	FALSE
feeling_scale	unclear	1	2	FALSE
heart_rate	repeated_effort_interval	3	6	TRUE
heart_rate	isometric_endurance_like	2	4	FALSE
heart_rate	repetition_resistance	1	8	FALSE
mean_power	repeated_effort_interval	2	3	FALSE
mean_power	repetition_resistance	2	4	FALSE
motivation	maximal_short_duration	1	1	FALSE
motivation	repeated_effort_interval	1	1	FALSE
motivation	repetition_resistance	1	1	FALSE
peak_power	repeated_effort_interval	2	3	FALSE
peak_power	repetition_resistance	1	2	FALSE
repetitions	repetition_resistance	6	15	TRUE
rpe	repetition_resistance	5	14	TRUE
rpe	repeated_effort_interval	4	4	TRUE
rpe	maximal_short_duration	2	2	FALSE
rpe	isometric_endurance_like	1	2	FALSE
rpe	unclear	1	2	FALSE
time	isometric_endurance_like	3	8	TRUE
time	repeated_effort_interval	1	4	FALSE
velocity	repetition_resistance	3	13	TRUE

## Sheet: S9_small_study_effects
outcome_key	k_studies	k_effects	egger_performed	intercept	p_value	note
peak_power	3	5	FALSE			Insufficient independent studies for Egger regression
mean_power	4	7	FALSE			Insufficient independent studies for Egger regression
repetitions	6	15	FALSE			Insufficient independent studies for Egger regression
velocity	3	13	FALSE			Insufficient independent studies for Egger regression
time	4	12	FALSE			Insufficient independent studies for Egger regression
fatigue_index	3	6	FALSE			Insufficient independent studies for Egger regression
rpe	13	13	TRUE	0.0197479	0.809825	Egger regression run on one-effect-size-per-study RPE dataset to avoid clustered effect sizes
feeling_scale	5	7	FALSE			Insufficient independent studies for Egger regression
motivation	3	3	FALSE			Insufficient independent studies for Egger regression
enjoyment_score	2	3	FALSE			Insufficient independent studies for Egger regression
heart_rate	6	18	FALSE			Insufficient independent studies for Egger regression

[truncated: 7 more sheets: S10_GRADE_profile, S11_music_coding, S12_effect_sizes_per_study, S13_ROB2_mapping, S14_ROB2_primary_summary, S15_high_risk_sensitivity, S16_full_effect_audit]
